# Supplementary material for: Sensorimotor performance in acute-subacute non-specific neck pain: a non-randomized prospective clinical trial with intervention
Source: BMC Musculoskelet Disord. 2021 Dec 4;22:1017. doi: 10.1186/s12891-021-04876-4 (PMC8645120; doi:10.1186/s12891-021-04876-4)
Supplement: Supplementary file 6 — Additional file 6. [file 12891_2021_4876_MOESM6_ESM.xlsx]

## Sheet: RawData_Patients
Kinematic Data for Patients
T1-T2 means Target 1 to Target 2			T3-T4 means Target 3 to Target 4			T5-T6 means Target 5 to Target 6			T7-T8 means Target 7 to target 8
	Patients		Gender	LevelCx	Test_Before_After_Rx	Cycles	ROM test Target1_Target2	ROM test T3_T4	ROM test T5_T6	ROM test T7_T8	ROM test		Peak Speed T1_T2	Peak Speed T3_T4	Peak Speed T5_T6	Peak Speed T7_T8	Peak Speed		Time To Peak Speed T1_T2	Time To Peak Speed T3_4	Time To Peak Speed T5_6	Time To Peak Speed T7-8	Time To Peak Speed		Average Speed T1-T2	Average Speed T3_4	Average Speed T5_6	Average Speed T7_8	Average Speed		Peak Acceleration T1-T2	Peak Acceleration T3_4	Peak Acceleration T5_6	Peak Acceleration T7_8	Peak Acceleration		Time to Peak Acceleration T1-T2	Time to Peak Acceleration T3_4	Time to Peak Acceleration T5_6	Time to Peak Acceleration T7_8	Time to Peak Acceleration		Peak Deceleration T1-T2	Peak Deceleration T3_4	Peak Deceleration T5_T6	Peak Deceleration T7_8	Peak Deceleration		Time to Peak Deceleration T1-T2
Patient	1		Male	Sup	Before	1	-19.4055	-22.8772	-22.7239	-21.4487			32.1434	51.8098	42.0706	41.0783			0.285	0.33	0.2	0.26			15.9552	24.025	19.8913	18.8042			148.4	168	142.1	171.5			0.385	0.385	0.245	0.325			-121.1	-236.6	-337.4	-155.4			0.11
Patient	1		Male	Sup	Before	2	-21.7576	-22.1328	-22.2088	-22.3696			33.1479	50.3046	67.3107	55.4808			0.365	0.255	0.25	0.105			12.9165	24.675	18.8093	23.4196			140.7	175.7	285.6	252.7			0.43	0.36	0.29	0.29			-133.7	-172.9	-382.2	-359.8			0.18
Patient	1		Male	Sup	Before	3	-20.6274	-23.311	-23.3116	-22.8579			43.1621	57.2995	57.7879	44.5443			0.24	0.36	0.29	0.245			14.0602	21.0516	21.512	19.7761			239.4	251.3	282.8	163.8			0.28	0.475	0.35	0.425			-291.2	-214.2	-237.3	-184.8			0.18
Patient	1		Male	Sup	Before	4	-23.3456	-23.9316	-23.1828	-24.2468			44.1113	54.6664	49.854	44.1966			0.24	0.25	0.24	0.205			16.0784	21.3854	18.8715	19.2979			166.6	126	142.1	127.4			0.615	0.37	0.275	0.36			-181.3	-268.1	-263.9	-200.2			0.12
Patient	1		Male	Sup	Before	5	-21.422	-23.4431	-24.133	-23.1237	-22.593		36.1447	63.8392	64.6699	46.7788	49.0201		0.21	0.245	0.28	0.14	0.24975		14.8737	22.1304	19.5089	21.454	19.4248		199.5	269.5	368.2	199.5	201.04		0.37	0.305	0.335	0.19	0.353		-239.4	-303.8	-263.9	-179.9	-236.355		0.14
Patient	1		Male	Sup	After	1	-28.2621	-29.3002	-30.1918	-30.3586	-24.1759		80.1934	121.309	104.514	146.624	63.297		0.225	0.055	0.105	0.08	0.21925		28.0015	48.0899	45.6512	66.1137	24.8838		529.2	532	358.4	733.6	277.2		0.26	0.125	0.135	0.17	0.3205		-573.3	-1226.4	-781.9	-1312.5	-388.535		0.09
Patient	1		Male	Sup	After	2	-26.6206	-27.8879	-29.6141	-29.9114	-25.4542		94.5051	139.349	120.983	93.0076	75.377		0.13	0.125	0.145	0.085	0.19475		51.9203	54.1717	49.1336	55.5858	31.4334		588.7	847	544.6	599.2	363.44		0.2	0.155	0.18	0.215	0.2895		-594.3	-810.6	-639.1	-784.7	-477.54		0.045
Patient	1		Male	Sup	After	3	-26.767	-29.2916	-29.3843	-29.7449	-26.7082		101.308	138.743	124.745	104.246	88.6894		0.115	0.09	0.105	0.095	0.15825		48.9762	58.8161	66.284	44.4052	38.5375		577.5	587.3	695.8	483	433.755		0.16	0.15	0.175	0.175	0.246		-700	-1158.5	-1047.9	-826	-617.785		0.045
Patient	1		Male	Sup	After	4	-26.6334	-29.5314	-29.6384	-28.9769	-27.7118		98.9351	129.128	153.627	140.272	105.146		0.09	0.095	0.11	0.07	0.12975		51.9892	52.8479	74.2697	51.1799	46.2701		450.8	722.4	1336.3	610.4	561.645		0.2	0.16	0.16	0.1	0.196		-861.7	-945.7	-963.2	-1376.9	-779.485		0.04
Patient	1		Male	Sup	After	5	-28.2411	-29.6382	-30.7863	-30.1937	-29.0487		89.1851	135.483	116.31	128.782	118.062		0.095	0.105	0.12	0.075	0.10575		47.9665	59.1002	46.4493	58.3247	52.9638		381.5	889.7	798	460.6	636.3		0.15	0.17	0.17	0.175	0.16925		-772.8	-1100.4	-904.4	-1197	-928.865		0.035
Patient	2		Female	Inf	Before	1	-21.8914	-26.4124	-25.2268	-24.1567	-28.0274		39.1341	58.2377	50.0661	45.8254	105.094		0.135	0.12	0.14	0.135	0.109		22.7436	31.4158	29.0682	25.4134	49.0031		128.1	118.3	110.6	115.5	552.265		0.125	0.16	0.205	0.225	0.1705		-186.9	-359.8	-275.8	-216.3	-786.1		0.051
Patient	2		Female	Inf	Before	2	-23.732	-26.2428	-25.2634	-24.9211	-27.3337		44.7959	55.1935	56.3218	42.91	92.6624		0.15	0.13	0.14	0.13	0.11225		25.9929	32.7685	28.6321	25.311	44.0977		120.4	98.7	141.4	109.2	446.775		0.22	0.32	0.225	0.105	0.1765		-210.7	-324.8	-275.1	-416.5	-706.02		0.045
Patient	2		Female	Inf	Before	3	-19.2603	-26.0274	-23.0071	-22.0125	-26.0897		47.2469	54.7541	47.3283	36.8629	78.52		0.13	0.105	0.125	0.115	0.11575		27.3459	29.3874	26.1841	21.0693	38.373		144.2	123.2	111.3	107.8	353.92		0.21	0.245	0.255	0.415	0.19975		-242.9	-347.2	-271.6	-217.7	-573.37		0.045
Patient	2		Female	Inf	Before	4	-20.6027	-25.7222	-26.8149	-24.0408	-25.2097		29.9612	46.2762	51.7886	40.8982	60.8681		0.14	0.19	0.12	0.145	0.12725		18.2507	30.129	28.7105	21.1394	31.7701		81.2	108.5	131.6	98	218.89		0.23	0.32	0.205	0.19	0.216		-129.5	-226.8	-323.4	-192.5	-409.605		0.045
Patient	2		Female	Inf	Before	5	-23.9707	-24.4903	-26.903	-24.5567	-24.2628		34.5323	49.3823	36	38.8847	45.32		0.12	0.205	0.14	0.125	0.137		19.3848	28.1019	22.8484	19.7381	25.6817		103.6	269.5	99.4	105.7	121.31		0.17	0.275	0.66	0.16	0.246		-163.8	-133	-163.1	-214.2	-244.58		0.07
Patient	2		Female	Inf	After	1	-26.4009	-27.6969	-27.8366	-25.115	-24.7309		81.1703	63.3924	58.4135	68.0113	49.2062		0.19	0.135	0.16	0.12	0.14075		34.3815	35.326	38.8577	34.2276	27.3893		448.7	177.8	338.8	238.7	157.885		0.24	0.24	0.38	0.155	0.261		-448	-338.1	-313.6	-395.5	-267.4		0.12
Patient	2		Female	Inf	After	2	-28.6654	-27.9031	-27.1877	-26.973	-25.2594		86.4493	76.0205	67.9255	63.8916	53.9595		0.125	0.12	0.115	0.11	0.13675		47.0789	33.4795	35.1451	35.9246	29.3355		387.1	230.3	197.4	226.8	186.48		0.215	0.17	0.235	0.305	0.26375		-671.3	-471.8	-438.2	-378	-304.01		0.065
Patient	2		Female	Inf	After	3	-27.7012	-27.5375	-26.9845	-27.1558	-26.213		80.2654	79.884	64.6721	89.1569	60.3488		0.125	0.12	0.135	0.115	0.13775		42.1823	38.411	31.2645	45.3264	31.9954		317.8	237.3	226.8	347.9	218.645		0.205	0.17	0.225	0.17	0.246		-473.9	-492.8	-364	-564.9	-344.82		0.055
Patient	2		Female	Inf	After	4	-27.2967	-27.6721	-25.6681	-25.326	-26.6521		77.5723	62.1621	62.2696	63.2896	65.1673		0.12	0.135	0.155	0.14	0.1355		35.2141	32.8738	33.3225	34.1271	33.8608		315.7	144.9	357	197.4	248.43		0.175	0.22	0.225	0.205	0.24		-466.2	-382.2	-345.8	-354.2	-378.63		0.055
Patient	2		Female	Inf	After	5	-25.7518	-27.0167	-27.4756	-26.5191	-26.9942		61.3746	61.8245	60.3949	61.0556	69.4598		0.13	0.125	0.115	0.13	0.131		33.0369	34.9039	33.046	34.0958	36.1113		198.1	142.1	148.4	150.5	251.475		0.19	0.17	0.42	0.29	0.23025		-326.2	-376.6	-380.8	-349.3	-416.57		0.055
Patient	3		Male	Sup	Before	1	-31.0524	-31.2204	-32.0833	-31.7722	-27.9481		73.9923	118.11	105.105	113.805	76.4611		0.19	0.13	0.115	0.105	0.12775		36.2207	62.2721	53.3684	57.6588	39.4476		310.1	580.3	373.1	491.4	279.02		0.36	0.185	0.16	0.165	0.223		-514.5	-850.5	-718.9	-803.6	-486.185		0.11
Patient	3		Male	Sup	Before	2	-30.3967	-29.4661	-31.416	-32.1308	-28.5821		78.7936	116.773	110.203	102.898	82.1801		0.11	0.13	0.14	0.115	0.129		43.6114	58.65	59.5003	58.0846	42.8585		243.6	540.4	497.7	568.4	319.445		0.175	0.195	0.26	0.21	0.21875		-581.7	-639.1	-695.8	-770.7	-522.585		0.035
Patient	3		Male	Sup	Before	3	-30.4289	-30.5332	-30.8865	-33.0915	-29.3602		99.4891	118.009	112.74	130.889	89.5375		0.125	0.115	0.115	0.115	0.12775		49.4508	54.0359	56.3937	62.7178	46.1292		462.7	545.3	473.2	706.3	372.33		0.17	0.17	0.185	0.15	0.214		-649.6	-780.5	-772.1	-983.5	-587.09		0.04
Patient	3		Male	Sup	Before	4	-29.458	-29.8743	-30.903	-30.0204	-30.0748		92.587	88.4326	101.366	107.29	95.7566		0.13	0.115	0.13	0.11	0.1245		46.0011	48.5488	53.8413	57.2124	49.6325		429.1	254.8	477.4	588	409.045		0.17	0.285	0.23	0.165	0.21525		-539	-616	-551.6	-847.7	-637.385		0.04
Patient	3		Male	Sup	Before	5	-29.1868	-29.9678	-30.8677	-33.4647	-30.911		86.2166	95.5002	112.854	118.227	104.164		0.14	0.155	0.11	0.095	0.1245		45.573	53.9505	56.3418	56.2144	53.4824		375.2	490.7	387.1	440.3	461.755		0.195	0.24	0.255	0.14	0.20325		-492.1	-543.2	-775.6	-994	-705.985		0.04
Patient	3		Male	Sup	After	1	-29.6293	-28.0457	-29.812	-33.0301	-30.6305		110.951	183.869	135.497	130.565	111.657		0.145	0.09	0.095	0.09	0.1185		44.6303	59.9656	65.5174	67.6003	54.8921		452.9	1197.7	612.5	681.1	521.22		0.185	0.145	0.155	0.175	0.19275		-1021.3	-1514.1	-1109.5	-1148.7	-801.29		0.1
Patient	3		Male	Sup	After	2	-26.3067	-29.9881	-29.5083	-30.1083	-30.2556		110.811	100.607	107.151	104.097	112.357		0.1	0.085	0.1	0.095	0.11275		53.7959	50.2296	47.319	49.4901	53.9415		654.5	352.8	461.3	422.1	523.25		0.15	0.145	0.15	0.16	0.181		-858.2	-895.3	-868	-846.3	-840.315		0.045
Patient	3		Male	Sup	After	3	-28.0157	-29.5453	-30.4336	-28.695	-29.843		94.9173	115.542	103.264	105.925	110.284		0.11	0.1	0.115	0.08	0.1095		46.9037	56.1123	51.6542	52.9187	53.191		463.4	452.2	415.8	466.2	503.755		0.155	0.15	0.18	0.155	0.17925		-780.5	-881.3	-740.6	-952	-848.75		0.045
Patient	3		Male	Sup	After	4	-27.1591	-29.5057	-29.3127	-31.5183	-29.705		92.0473	130.64	107.817	122.171	113.434		0.09	0.1	0.105	0.095	0.10475		42.8085	58.1515	55.6756	61.2326	53.8042		382.9	655.9	501.9	625.1	524.58		0.15	0.17	0.185	0.175	0.17075		-749	-1000.3	-820.4	-994.7	-899.255		0.04
Patient	3		Male	Sup	After	5	-28.8004	-29.2693	-30.0122	-30.7927	-29.4744		85.9482	122.377	96.855	101.327	113.119		0.095	0.105	0.12	0.09	0.10025		47.3251	58.1719	46.8348	52.7781	53.4558		298.2	614.6	403.9	376.6	524.58		0.18	0.19	0.165	0.17	0.1645		-725.9	-975.1	-721.7	-811.3	-920.71		0.04
Patient	4		Female	Sup	Before	1	-26.7032	-28.4001	-29.1492	-25.4095	-28.9317		36.0027	115.159	101.231	80.4959	101.719		0.1	0.1	0.085	0.09	0.098		42.0441	55.4273	42.7668	37.0215	50.4331		303.8	497	417.2	270.9	451.815		0.178	0.16	0.14	0.17	0.1639		-616.5	-849.8	-898.1	-579.6	-828.23		0.04
Patient	4		Female	Sup	Before	2	-26.941	-29.0889	-28.2579	-26.6443	-28.6827		81.55	96.1318	94.4857	69.4933	97.6691		0.1	0.105	0.085	0.105	0.09875		40.7201	43.7033	42.0216	38.8486	48.656		279.3	358.4	337.4	245	418.285		0.165	0.165	0.13	0.23	0.16815		-618.8	-690.9	-806.4	-424.2	-781.855		0.04
Patient	4		Female	Sup	Before	3	-25.4205	-29.4736	-28.929	-27.8866	-28.4337		67.9585	88.4934	81.2419	76.3073	92.3867		0.105	0.11	0.12	0.1	0.10025		34.641	43.1522	41.862	38.3931	46.179		189	258.3	244.3	223.3	374.15		0.185	0.165	0.185	0.135	0.16965		-508.2	-620.9	-529.2	-651.7	-729.635		0.04
Patient	4		Female	Sup	Before	4	-27.6928	-28.6567	-28	-27.6532	-28.159		95.4684	91.5619	85.0565	78.6059	87.2875		0.1	0.115	0.1	0.085	0.10075		50.7712	43.1664	38.1977	40.4813	43.9164		443.1	342.3	274.4	224	330.05		0.185	0.185	0.145	0.11	0.1669		-722.4	-560.7	-619.5	-613.9	-677.24		0.045
Patient	4		Female	Sup	Before	5	-26.7584	-31.2809	-28.1816	-27.4249	-27.8976		72.1305	82.1293	82.5104	74.9744	82.5494		0.09	0.13	0.095	0.11	0.1015		34.8782	48.8269	41.3738	40.7703	41.9534		221.9	294	220.5	246.4	294.525		0.145	0.285	0.13	0.245	0.1719		-519.4	-468.3	-663.6	-494.2	-622.815		0.05
Patient	4		Female	Sup	After	1	-26.0784	-29.4928	-27.6266	-25.4209	-27.8454		64.7851	112.737	91.3887	83.8004	83.5405		0.155	0.11	0.095	0.1	0.10575		30.2482	57.3763	41.6665	42.8893	41.6994		193.9	483.7	314.3	304.5	284.9		0.35	0.175	0.16	0.19	0.18325		-554.4	-733.6	-744.1	-578.2	-606.13		0.1
Patient	4		Female	Sup	After	2	-25.7082	-29.9363	-28.534	-27.3941	-27.8775		81.3789	99.6918	95.3213	92.2694	84.8905		0.09	0.105	0.105	0.105	0.10625		35.2467	48.6606	43.4974	47.4253	42.1762		311.5	354.2	350.7	333.2	291.375		0.15	0.18	0.16	0.205	0.1835		-746.2	-735.7	-681.1	-677.6	-621.145		0.04
Patient	4		Female	Sup	After	3	-25.3451	-28.9012	-26.9776	-25.9358	-27.65		85.2987	102.089	97.8586	93.1453	88.11		0.1	0.1	0.11	0.1	0.105		42.8401	53.1858	48.2345	47.6657	43.8701		364	399	356.3	396.2	321.405		0.16	0.18	0.155	0.14	0.18175		-612.5	-730.8	-679.7	-763	-644.945		0.045
Patient	4		Female	Sup	After	4	-28.2422	-31.318	-28.0023	-26.303	-27.7431		67.9307	79.5673	75.5186	80.9654	85.7745		0.095	0.14	0.115	0.095	0.10725		37.7006	46.2621	43.9205	42.0805	43.7375		196	270.2	213.5	245.7	303.485		0.305	0.315	0.275	0.13	0.20175		-539.7	-411.6	-533.4	-671.3	-626.92		0.04
Patient	4		Female	Sup	After	5	-25.3599	-28.7941	-28.4359	-28.3302	-27.6068		97.0171	108.277	90.2542	100.804	90.0049		0.09	0.105	0.12	0.1	0.10675		47.5937	51.334	47.7867	52.4753	45.4045		401.1	415.8	270.9	430.5	330.26		0.15	0.16	0.19	0.18	0.1955		-762.3	-808.5	-557.9	-742	-663.18		0.04
Patient	5		Male	Inf	Before	1	-24.2044	-30.5795	-26.7211	-28.7221	-27.6872		124.054	142.432	121.912	134.879	98.5332		0.045	0.09	0.095	0.085	0.0995		71.942	47.0224	44.4314	63.4472	48.1376		812.7	669.9	598.5	707.7	404.88		0.095	0.11	0.135	0.165	0.177		-1048.6	-1153.6	-955.5	-1126.3	-746.865		0
Patient	5		Male	Inf	Before	2	-26.3149	-28.953	-30.3508	-30.7091	-27.925		124.164	150.579	128.03	154.752	107.976		0.095	0.115	0.12	0.105	0.101		58.1593	45.7125	55.7817	70.3168	50.8946		789.6	828.8	622.3	947.1	496.79		0.145	0.145	0.165	0.15	0.1725		-1001	-1189.3	-919.8	-1206.8	-820.68		0.045
Patient	5		Male	Inf	Before	3	-26.2798	-29.3162	-26.3884	-26.3667	-27.9846		104.636	132.357	121.695	112.118	112.597		0.105	0.105	0.105	0.1	0.10125		49.2746	55.7983	47.387	55.3042	51.6865		568.4	560.7	615.3	576.8	537.075		0.145	0.135	0.155	0.145	0.16975		-742.7	-1006.6	-908.6	-912.8	-859.915		0.045
Patient	5		Male	Inf	Before	4	-24.7301	-30.2893	-31.6798	-28.1973	-28.0361		128.937	160.034	204.631	130.003	128.578		0.09	0.1	0.09	0.095	0.09775		58.9775	59.8435	82.7029	59.2543	56.2273		769.3	923.3	1403.5	702.8	680.75		0.135	0.14	0.13	0.135	0.1455		-1083.6	-1247.4	-1806	-982.8	-1008.1		0.05
Patient	5		Male	Inf	Before	5	-25.4479	-29.6546	-27.681	-26.8558	-27.9721		118.295	124.932	122.495	113.983	132.746		0.095	0.11	0.105	0.085	0.09675		49.4931	44.5937	36.324	51.3819	55.3574		685.3	476.7	710.5	515.9	724.255		0.13	0.2	0.155	0.15	0.14325		-892.5	-894.6	-903.7	-948.5	-1046.54		0.055
Patient	5		Male	Inf	After	1	-25.0544	-26.935	-25.1303	-26.2006	-27.6268		111.146	147.943	108.504	154.73	132.698		0.2	0.115	0.1	0.09	0.10625		35.5424	53.6582	42.2892	65.8948	53.8845		674.8	1015.7	583.8	1124.9	754.775		0.235	0.15	0.19	0.13	0.15325		-772.1	-1071.7	-796.6	-1300.6	-1029.38		0.15
Patient	5		Male	Inf	After	2	-24.2883	-28.2809	-25.4237	-24.5443	-26.9372		55.7588	145.616	128.006	93.7171	125.977		0.265	0.11	0.095	0.09	0.1125		28.4245	55.1399	52.5565	41.0503	51.2445		428.4	881.3	672.7	424.2	715.715		0.31	0.14	0.145	0.16	0.16075		-303.1	-1045.1	-1022	-730.8	-968.59		0.03
Patient	5		Male	Inf	After	3	-24.0229	-26.7673	-23.6851	-25.2731	-26.5071		80.0134	121.829	101.559	100.074	122.61		0.1	0.12	0.1	0.085	0.112		37.0914	51.4916	44.4373	43.2516	49.6699		340.2	569.8	497.7	377.3	688.905		0.145	0.165	0.155	0.12	0.161		-597.1	-759.5	-777	-840.7	-938.77		0.045
Patient	5		Male	Inf	After	4	-24.2612	-27.2374	-26.5344	-23.695	-25.8487		85.0646	117.761	132.171	110.968	113.728		0.095	0.11	0.095	0.095	0.113		36.0883	54.0947	51.9239	49.0135	46.187		407.4	492.8	666.4	667.8	610.68		0.14	0.22	0.145	0.135	0.166		-667.8	-839.3	-1137.5	-870.8	-858.55		0.05
Patient	5		Male	Inf	After	5	-22.994	-26.9928	-25.6255	-21.1896	-25.2068		115.145	116.526	111.346	87.7444	111.281		0.08	0.11	0.11	0.085	0.1125		51.0618	42.7866	47.8283	41.3264	46.2476		674.1	576.8	513.1	408.8	599.9		0.12	0.14	0.165	0.14	0.1625		-983.5	-790.3	-762.3	-740.6	-840.42		0.045
Patient	6		Male	Sup	Before	1	-29.3754	-32.4069	-30.7512	-30.0086	-26.1679		85.6905	117.05	106.255	102.875	105.759		0.215	0.105	0.115	0.11	0.1145		27.0268	43.5687	49.1503	52.017	44.9665		306.6	614.6	431.2	371.7	516.145		0.265	0.155	0.175	0.16	0.165		-660.1	-912.1	-685.3	-824.6	-797.475		0.165
Patient	6		Male	Sup	Before	2	-32.2815	-33.0657	-32.0773	-30.2879	-27.4266		87.4747	93.8801	114.045	93.8929	104.068		0.115	0.13	0.12	0.1	0.10975		47.0881	54.3121	52.7097	48.7676	46.2518		279.3	360.5	500.5	298.9	467.775		0.245	0.235	0.165	0.23	0.171		-588	-584.5	-767.9	-676.9	-773.29		0.05
Patient	6		Male	Sup	Before	3	-29.9508	-31.8228	-31.2338	-30.0695	-28.5931		93.4342	113.833	88.5796	83.0369	102.839		0.115	0.12	0.13	0.11	0.11325		48.1438	52.25	41.1329	39.7042	46.4997		406	490	294.7	223.3	449.225		0.18	0.17	0.175	0.145	0.17525		-674.8	-728.7	-534.8	-675.5	-755.265		0.045
Patient	6		Male	Sup	Before	4	-29.0959	-32.8133	-31.3228	-29.6222	-29.6494		96.4408	99.7192	96.0251	104.482	100.374		0.1	0.12	0.13	0.09	0.1155		43.6564	50.1406	48.609	51.3421	46.6311		382.2	284.2	329	399	407.225		0.155	0.185	0.195	0.16	0.178		-756.7	-635.6	-585.2	-876.4	-722.19		0.04
Patient	6		Male	Sup	Before	5	-29.1726	-31.898	-31.7829	-29.8871	-30.9463		72.1609	84.7896	98.3738	92.0127	96.2026		0.1	0.105	0.14	0.095	0.11825		34.3858	43.9819	48.6318	47.2969	46.1958		206.5	235.9	346.5	298.9	352.975		0.135	0.23	0.19	0.195	0.18725		-562.1	-571.2	-583.1	-753.2	-681.835		0.045
Patient	6		Male	Sup	After	1	-25.2968	-29.1641	-27.6499	-26.7002	-30.2598		61.6018	102.811	116.06	93.2609	94.2957		0.045	0.1	0.11	0.09	0.10825		36.828	38.4015	50.8754	41.9854	46.0122		162.4	466.2	554.4	382.2	345.03		0.295	0.15	0.165	0.13	0.1865		-522.2	-784.7	-828.8	-777	-673.365		0
Patient	6		Male	Sup	After	2	-27.4564	-28.0384	-29.6387	-28.849	-29.5733		83.3201	115.947	127.98	105.525	96.4697		0.11	0.11	0.115	0.1	0.10675		40.3114	50.8311	55.3426	51.2105	45.7531		315.7	572.6	656.6	426.3	371.63		0.155	0.15	0.16	0.16	0.174		-546	-840.7	-924	-829.5	-699.51		0.05
Patient	6		Male	Sup	After	3	-25.2588	-28.9104	-27.6788	-26.2406	-28.8238		86.4456	97.8231	115.864	86.3371	96.849		0.1	0.1	0.12	0.085	0.10325		41.9379	45.8118	50.1852	40.4936	45.6129		332.5	350.7	562.1	282.1	377.3		0.15	0.145	0.165	0.12	0.1695		-644	-703.5	-773.5	-666.4	-708.19		0.04
Patient	6		Male	Sup	After	4	-27.2984	-27.5163	-28.5133	-26.0845	-28.1518		75.7274	113.821	89.3112	86.0626	95.2617		0.1	0.11	0.11	0.09	0.10175		35.6567	54.26	42.8414	40.8774	44.6073		280	583.8	298.2	286.3	379.995		0.16	0.16	0.17	0.15	0.16675		-529.9	-874.3	-670.6	-686	-703.535		0.055
Patient	6		Male	Sup	After	5	-27.0843	-28.8798	-30.1845	-27.8581	-27.7151		54.3999	51.555	106.416	107.118	93.8693		0.105	0.08	0.13	0.085	0.09975		29.0043	33.061	52.8072	49.4737	44.1098		134.4	128.1	368.9	452.2	379.785		0.235	0.44	0.19	0.2	0.1825		-378.7	-411.6	-617.4	-911.4	-696.01		0.04
Patient	7		Female	Inf	Before	1	-26.2291	-27.1942	-28.8985	-26.7377	-27.7275		80.1608	96.7841	78.8731	87.7356	92.3603		0.275	0.105	0.13	0.115	0.11375		28.7547	46.5243	41.6814	45.9477	43.8507		312.2	308.7	240.8	357	362.46		0.32	0.16	0.18	0.195	0.18825		-520.1	-696.5	-468.3	-560.7	-662.655		0.195
Patient	7		Female	Inf	Before	2	-26.0726	-29.8497	-28.0647	-28.5281	-27.6541		62.2765	101.826	70.2212	99.9483	87.4353		0.125	0.115	0.13	0.12	0.1165		34.6207	52.4478	38.1626	49.2828	42.6916		182.7	371	214.2	377.3	321.16		0.19	0.225	0.235	0.195	0.19925		-413.7	-620.9	-609.7	-615.3	-618.625		0.04
Patient	7		Female	Inf	Before	3	-26.5623	-28.8317	-28.7819	-27.0349	-27.8102		53.6444	88.2766	75.6218	91.4195	83.5599		0.13	0.105	0.115	0.105	0.119		30.5029	41.6282	36.5506	44.8166	41.4451		145.6	259.7	221.9	366.8	294.49		0.19	0.15	0.175	0.165	0.20425		-347.9	-665.7	-455	-620.9	-583.73		0.035
Patient	7		Female	Inf	Before	4	-26.4809	-29.6925	-29.8586	-27.3903	-28.0107		64.3347	98.5289	71.8381	80.8841	81.0931		0.14	0.11	0.13	0.125	0.12375		36.2648	49.0303	39.0855	43.0124	41.133		193.2	284.9	167.3	302.4	269.465		0.19	0.185	0.19	0.19	0.21		-385.7	-675.5	-429.8	-435.4	-542.01		0.04
Patient	7		Female	Inf	Before	5	-25.5894	-29.0739	-26.0724	-26.5135	-27.6728		66.0147	93.9272	61.8563	83.4419	80.3807		0.115	0.115	0.115	0.13	0.1275		36.0923	50.3306	29.5228	43.9621	40.9111		193.9	362.6	149.1	364.7	268.8		0.185	0.23	0.185	0.215	0.1975		-477.4	-611.1	-400.4	-471.8	-524.09		0.035
Patient	7		Female	Inf	After	1	-25.2287	-27.4248	-27.9226	-29.2863	-27.713		90.1308	83.7166	86.6809	101.948	81.3268		0.205	0.14	0.095	0.13	0.12475		30.4032	47.3818	42.9564	54.8568	41.5456		359.8	290.5	252.7	574	281.715		0.275	0.25	0.155	0.21	0.19925		-558.6	-554.4	-679	-672	-535.01		0.13
Patient	7		Female	Inf	After	2	-25.5816	-28.049	-28.0367	-28.7322	-27.6072		93.4628	120.425	91.8639	117.793	85.7904		0.11	0.1	0.105	0.11	0.1215		45.2336	55.4681	40.9207	58.3023	42.8161		403.9	536.9	338.8	655.9	321.23		0.175	0.17	0.17	0.155	0.1905		-727.3	-905.1	-674.1	-811.3	-577.92		0.07
Patient	7		Female	Inf	After	3	-24.6258	-26.9862	-28.2831	-29.0732	-27.4951		95.6179	107.69	94.6802	112.743	90.8789		0.1	0.095	0.1	0.095	0.11825		38.826	48.8437	47.9552	55.3215	44.6885		399	382.2	392.7	519.4	356.195		0.19	0.125	0.14	0.16	0.18725		-731.5	-812	-717.5	-890.4	-631.015		0.05
Patient	7		Female	Inf	After	4	-25.7897	-26.9044	-27.9976	-27.1577	-27.2164		86.0606	104.834	98.4557	121.394	95.6368		0.09	0.1	0.205	0.19	0.12225		33.4128	35.6853	32.8906	31.7789	43.0072		263.9	345.1	366.1	632.8	389.2		0.155	0.17	0.29	0.24	0.19225		-738.5	-763.7	-640.5	-1073.1	-695.485		0.045
Patient	7		Female	Inf	After	5	-25.8388	-27.9772	-27.9638	-28.2777	-27.3569		75.3097	113.221	92.8477	95.2691	99.2072		0.275	0.22	0.215	0.22	0.145		26.7328	34.4241	31.2847	35.0929	41.3886		261.1	479.5	277.9	490.7	411.145		0.335	0.285	0.28	0.335	0.21325		-595	-774.2	-666.4	-670.6	-732.76		0.22
Patient	8		Male	Inf	Before	1	-25.9537	-26.9288	-27.1086	-25.5912	-27.1428		71.636	102.07	81.1314	92.5937	98.4549		0.19	0.08	0.09	0.11	0.14		24.7739	41.0862	39.749	49.0885	40.3435		364	406.7	332.5	541.8	419.545		0.23	0.115	0.18	0.195	0.20475		-552.3	-872.9	-645.4	-622.3	-744.205		0.145
Patient	8		Male	Inf	Before	2	-26.5541	-28.7308	-27.8491	-27.9423	-27.1767		85.4086	100.163	109.219	113.96	97.7152		0.115	0.09	0.095	0.11	0.13925		42.5723	41.4961	35.5437	54.0693	39.0314		316.4	407.4	536.9	583.8	414.995		0.155	0.135	0.17	0.185	0.2035		-556.5	-828.1	-890.4	-658.7	-735		0.04
Patient	8		Male	Inf	Before	3	-25.6375	-25.6945	-26.3515	-25.1615	-26.8705		75.8535	122.763	102.373	106.086	97.5324		0.1	0.08	0.12	0.125	0.141		33.9366	41.4761	36.495	54.2961	37.7942		321.3	636.3	548.8	738.5	442.575		0.14	0.13	0.16	0.185	0.2035		-563.5	-1101.1	-539	-655.2	-720.37		0.04
Patient	8		Male	Inf	Before	4	-27.033	-28.4704	-26.8188	-25.6729	-26.8778		91.6974	107.969	87.1285	82.0698	95.4384		0.095	0.095	0.095	0.085	0.13025		40.4674	49.0467	37.0674	38.2104	39.3455		422.1	364.7	271.6	340.2	432.11		0.135	0.145	0.155	0.14	0.1895		-740.6	-851.2	-716.8	-667.1	-708.365		0.045
Patient	8		Male	Inf	Before	5	-23.951	-26.3625	-25.7239	-27.1867	-26.5361		81.8446	106.751	85.1218	84.0162	94.4927		0.12	0.095	0.105	0.1	0.10475		41.9583	39.252	42.1201	40.0177	41.1361		402.5	547.4	343.7	309.4	436.8		0.165	0.135	0.195	0.135	0.15925		-508.2	-816.9	-675.5	-639.1	-705.04		0.05
Patient	8		Male	Inf	After	1	-28.2019	-28.5676	-29.7734	-27.4423	-26.9563		75.8693	97.027	96.3118	108.844	96.0238		0.13	0.095	0.105	0.11	0.10325		30.2963	43.34	35.9832	52.4001	41.5022		282.8	313.6	373.1	580.3	432.04		0.185	0.13	0.155	0.155	0.1545		-624.4	-765.1	-676.9	-794.5	-713.44		0.09
Patient	8		Male	Inf	After	2	-28.9296	-30.2001	-28.0413	-26.8986	-27.1059		83.7422	96.5514	106.485	99.296	94.8901		0.11	0.095	0.095	0.095	0.1025		42.2928	48.0372	39.0788	47.1373	41.6455		287.7	242.2	481.6	406.7	410.725		0.125	0.14	0.135	0.17	0.15075		-567	-768.6	-795.2	-795.9	-713.09		0.045
Patient	8		Male	Inf	After	3	-27.6769	-28.9652	-30.0489	-28.9378	-27.7451		91.5749	109.123	96.1305	94.7235	94.1139		0.11	0.1	0.09	0.105	0.1015		46.7515	51.0906	42.1468	48.0351	42.7365		385	327.6	327.6	362.6	368.62		0.17	0.135	0.125	0.185	0.15075		-635.6	-821.1	-797.3	-671.3	-716.415		0.045
Patient	8		Male	Inf	After	4	-27.0136	-30.296	-28.08	-29.5769	-28.0937		88.0663	105.977	99.1467	101.526	95.4065		0.1	0.095	0.08	0.105	0.102		43.6986	51.7134	47.4653	49.2171	44.1016		303.1	385	296.1	349.3	365.365		0.165	0.18	0.17	0.15	0.15525		-644	-799.4	-927.5	-706.3	-721.49		0.05
Patient	8		Male	Inf	After	5	-28.7459	-30.6241	-29.6393	-27.3582	-28.7509		87.1827	131.069	98.8185	91.4377	97.9451		0.105	0.105	0.1	0.1	0.1015		43.4922	59.3519	34.4963	46.145	45.1085		341.6	471.1	415.8	366.8	364.98		0.16	0.14	0.145	0.175	0.15475		-612.5	-987.7	-742	-681.8	-740.705		0.045
Patient	9		Female	Inf	Before	1	-25.0989	-28.6514	-27.7814	-26.0316	-28.4298		53.0291	102.239	49.7192	53.0907	91.9464		0.22	0.12	0.395	0.225	0.1275		18.7104	39.6099	20.8535	21.7681	42.0546		224	409.5	130.9	161.7	333.795		0.27	0.165	0.475	0.305	0.18425		-356.3	-667.8	-133	-291.2	-670.075		0.165
Patient	9		Female	Inf	Before	2	-23.9276	-25.5179	-27.4809	-26.8525	-27.9152		70.6398	55.7349	29.4826	61.8814	83.5296		0.25	0.28	0.405	0.215	0.16525		17.0687	21.3329	16.3801	24.6102	37.1969		340.9	161	66.5	178.5	300.23		0.285	0.325	0.915	0.27	0.2455		-513.8	-317.1	-87.5	-414.4	-590.38		0.22
Patient	9		Female	Inf	Before	3	-27.1337	-26.3888	-25.8402	-24.5797	-27.3309		32.8259	41.2342	46.4802	50.3661	72.4974		0.325	0.225	0.33	0.385	0.20825		16.3886	18.6714	17.8689	18.7845	31.3814		139.3	164.5	240.8	163.8	265.51		0.525	0.51	0.41	0.455	0.30975		-116.9	-229.6	-162.4	-200.2	-479.57		0.27
Patient	9		Female	Inf	Before	4	-26.2238	-24.7259	-18.9186	-26.1856	-26.3853		45.4612	38.5373	37.3395	40.6575	60.8613		0.415	0.245	0.34	0.2	0.24925		19.2443	22.0619	18.6372	19.34	25.7408		233.1	155.4	93.1	95.9	227.71		0.48	0.66	0.435	0.25	0.36775		-373.8	-231.7	-155.4	-192.5	-373.38		0.215
Patient	9		Female	Inf	Before	5	-25.2709	-26.3848	-26.906	-26.8689	-25.8385		47.3566	52.9184	42.2846	43.6259	49.7452		0.31	0.145	0.335	0.23	0.27975		17.7622	19.6599	19.0138	17.9356	20.2851		172.2	138.6	85.4	151.9	175.35		0.38	0.185	0.435	0.285	0.401		-195.3	-307.3	-216.3	-242.9	-270.27		0.15
Patient	9		Female	Inf	After	1	-29.7016	-29.7016	-27.4747	-24.9161	-26.05		56.714	56.714	70.1404	74.1777	49.7286		0.245	0.245	0.115	0.085	0.26625		23.2617	23.2617	30.8929	36.7406	20.9459		158.9	158.9	243.6	273	170.765		0.295	0.295	0.155	0.14	0.3845		-444.5	-444.5	-439.6	-599.2	-294.245		0.18
Patient	9		Female	Inf	After	2	-27.4612	-27.4612	-26.9995	-28.5715	-26.3857		47.2308	47.2308	58.9736	96.4374	51.3353		0.09	0.09	0.115	0.105	0.22875		30.9305	30.9305	28.8772	48.6484	23.9456		231	231	162.4	352.1	182.245		0.36	0.36	0.155	0.16	0.3465		-381.5	-381.5	-378.7	-659.4	-317.66		0.04
Patient	9		Female	Inf	After	3	-26.3492	-26.3492	-28.1618	-26.5029	-26.5568		45.6232	45.6232	60.9829	57.59	53.2809		0.105	0.105	0.26	0.15	0.1965		31.6817	31.6817	38.6308	36.6434	27.2918		226.1	226.1	305.9	217.7	195.615		0.315	0.315	0.305	0.245	0.3105		-304.5	-304.5	-277.2	-423.5	-347.69		0.045
Patient	9		Female	Inf	After	4	-27.8619	-27.8619	-27.2248	-28.9022	-27.3466		74.2375	74.2375	59.9162	98.4124	60.5213		0.11	0.11	0.165	0.11	0.16125		28.5848	28.5848	31.7678	46.365	30.0928		346.5	346.5	185.5	347.9	228.06		0.16	0.16	0.26	0.155	0.256		-480.2	-480.2	-297.5	-598.5	-392.84		0.055
Patient	9		Female	Inf	After	5	-26.1671	-26.1671	-26.9045	-27.707	-27.4224		86.3056	86.3056	63.1271	86.7471	67.3363		0.1	0.1	0.13	0.125	0.133		36.7645	36.7645	32.9602	46.0236	33.9998		400.4	400.4	135.8	360.5	265.51		0.15	0.15	0.175	0.2	0.2255		-636.3	-636.3	-359.8	-529.2	-452.83		0.055
Patient	10		Female	Inf	Before	1	-26.0834	-26.9119	-28.0677	-26.782	-27.2249		61.3894	82.0336	83.857	83.0889	69.9675		0.075	0.085	0.1	0.1	0.1165		38.8613	33.7402	40.971	40.3339	35.9873		224	247.1	278.6	281.4	275.345		0.28	0.165	0.165	0.135	0.2185		-464.8	-652.4	-627.9	-576.8	-472.535		0.01
Patient	10		Female	Inf	Before	2	-25.0575	-26.457	-26.9004	-26.2129	-26.9316		93.6593	101.919	80.9394	67.9488	74.6972		0.115	0.11	0.11	0.095	0.118		46.6061	42.3645	38.878	30.0099	36.9109		406.7	430.5	249.9	245	293.125		0.165	0.15	0.155	0.14	0.19725		-570.5	-758.1	-534.1	-494.9	-500.36		0.055
Patient	10		Female	Inf	Before	3	-26.3643	-27.7793	-26.4089	-27.1023	-26.9462		58.6974	91.103	75.6584	66.3994	78.7991		0.105	0.095	0.11	0.095	0.10725		29.8635	38.6719	34.902	35.1706	36.9094		215.6	296.8	210	190.4	289.975		0.16	0.165	0.15	0.185	0.17125		-425.6	-692.3	-499.8	-476.7	-539.595		0.045
Patient	10		Female	Inf	Before	4	-26.0422	-27.7519	-25.9794	-26.3785	-26.6613		77.1206	77.7138	70.2681	69.1316	78.1707		0.11	0.1	0.12	0.085	0.10325		32.5674	36.9331	35.1732	27.8454	36.7702		520.8	186.9	205.8	255.5	287.105		0.155	0.15	0.155	0.145	0.16475		-540.4	-557.9	-432.6	-516.6	-549.15		0.05
Patient	10		Female	Inf	Before	5	-23.9807	-27.8486	-25.6964	-25.9763	-26.4891		57.1025	66.4749	64.4317	63.7647	74.6351		0.105	0.11	0.11	0.105	0.102		27.1517	30.2655	28.1898	34.0572	35.1278		242.2	161	167.3	188.3	260.19		0.15	0.15	0.16	0.265	0.16725		-424.9	-462.7	-383.6	-415.8	-525.42		0.04
Patient	10		Female	Inf	After	1	-26.2006	-25.9011	-26.3163	-24.0882	-26.2221		66.7735	87.9896	94.0571	73.5911	75.2372		0.25	0.11	0.11	0.11	0.113		26.6447	36.1049	38.378	38.498	34.4138		256.9	368.2	422.8	289.1	275.485		0.29	0.165	0.15	0.18	0.16925		-350	-581	-644.7	-513.1	-513.765		0.145
Patient	10		Female	Inf	After	2	-25.344	-25.0425	-24.9596	-25.7589	-26.046		77.6697	99.1271	72.2552	70.5821	73.9956		0.095	0.11	0.115	0.1	0.1125		31.4455	43.4305	37.9083	34.138	33.867		370.3	364.7	173.6	263.2	267.47		0.135	0.145	0.15	0.145	0.1675		-562.8	-716.1	-464.8	-501.9	-508.165		0.045
Patient	10		Female	Inf	After	3	-24.8342	-26.566	-25.0864	-26.3329	-25.8042		69.0759	77.1927	61.157	74.3255	73.4902		0.12	0.105	0.17	1.295	0.17675		31.1451	31.1218	28.2835	12.4447	32.0863		307.3	238	184.8	378.7	277.27		0.165	0.175	0.215	0.11	0.16775		-508.9	-541.1	-352.8	-434.7	-495.32		0.045
Patient	10		Female	Inf	After	4	-25.4368	-26.8123	-25.6288	-24.2901	-25.605		59.2465	83.2095	60.2749	60.2496	71.9275		0.135	0.14	0.28	0.06	0.18675		24.6837	32.0007	21.2951	37.7793	31.2483		180.6	256.2	303.8	151.9	263.445		0.185	0.195	0.48	0.125	0.18675		-414.4	-638.4	-340.9	-458.5	-485.555		0.07
Patient	10		Female	Inf	After	5	-26.1546	-25.7228	-24.1313	-27.991	-25.6299		61.9515	79.667	75.9878	64.1287	73.4256		0.265	0.175	0.255	0.145	0.20725		21.4383	29.9726	27.5168	29.1708	30.67		206.5	184.1	249.2	197.4	267.365		0.39	0.315	0.31	0.21	0.21175		-298.2	-618.8	-522.9	-406.7	-493.535		0.17
Patient	12		Male	Inf	Before	1	-25.8908	-26.8125	-27.8039	-28.4482	-25.9524		86.8513	147.187	97.6832	114.426	79.6124		0.195	0.1	0.32	0.085	0.21325		34.6973	55.7454	31.1635	56.0093	32.5695		335.3	935.9	486.5	525	314.65		0.295	0.15	0.38	0.14	0.22075		-681.8	-1007.3	-856.1	-1030.4	-567.875		0.14
Patient	12		Male	Inf	Before	2	-25.7697	-28.8377	-26.9276	-27.027	-26.3252		135.96	113.302	73.4512	111.836	85.3582		0.09	0.11	0.11	0.09	0.21225		46.2499	56.7737	42.1438	54.0998	35.1867		793.8	521.5	268.8	635.6	367.045		0.135	0.2	0.315	0.145	0.23175		-1108.8	-747.6	-520.1	-902.3	-619.535		0.055
Patient	12		Male	Inf	Before	3	-27.5752	-27.1089	-25.662	-26.2336	-26.5132		90.2073	85.9975	87.8113	99.5191	89.4474		0.095	0.12	0.115	0.115	0.15		48.6575	44.1433	47.0592	50.022	39.5311		338.8	286.3	337.4	548.1	387.135		0.225	0.16	0.195	0.185	0.23675		-772.8	-577.5	-593.6	-641.2	-656.915		0.04
Patient	12		Male	Inf	Before	4	-26.0532	-28.2232	-26.2862	-26.3503	-26.7505		80.9033	104.55	100.359	100.49	95.6135		0.095	0.115	0.12	0.095	0.1405		42.2039	54.1741	48.9409	47.1329	43.3657		263.9	438.9	420.7	496.3	423.5		0.155	0.18	0.17	0.15	0.22025		-667.8	-759.5	-617.4	-787.5	-705.915		0.04
Patient	12		Male	Inf	Before	5	-26.9071	-28.3999	-26.4473	-26.69	-26.9727		99.6281	98.0458	99.4697	93.9935	101.084		0.09	0.12	0.14	0.115	0.12175		50.5063	51.8916	51.6747	49.7771	48.1533		430.5	360.5	520.8	418.6	468.16		0.155	0.255	0.175	0.195	0.198		-879.9	-613.2	-655.2	-688.1	-755.405		0.045
Patient	12		Male	Inf	After	1	-25.7366	-26.8002	-26.9945	-23.7297	-26.688		81.4326	104.634	101.455	115.654	98.935		0.185	0.085	0.1	0.03	0.10675		30.9893	52.8867	44.1632	63.1165	48.8303		319.9	401.8	422.1	518.7	437.15		0.24	0.155	0.165	0.09	0.18225		-669.9	-851.2	-765.1	-844.2	-733.145		0.14
Patient	12		Male	Inf	After	2	-24.5865	-28.5659	-26.825	-28.1975	-26.6687		70.462	110.956	114.358	115.433	97.768		0.12	0.095	0.105	0.09	0.10725		35.6193	54.3261	55.8812	54.3904	48.8778		259.7	403.9	562.8	512.4	413.105		0.245	0.15	0.155	0.155	0.17775		-448	-793.8	-832.3	-894.6	-717.64		0.075
Patient	12		Male	Inf	After	3	-25.6673	-28.079	-26.8387	-25.9636	-26.6671		93.0303	110.291	78.9595	82.1809	97.8144		0.06	0.15	0.185	0	0.10475		52.003	46.5047	36.8473	25.5871	47.4308		374.5	542.5	281.4	387.8	416.885		0.125	0.215	0.23	0.15	0.1755		-769.3	-678.3	-406	-622.3	-712.18		0.005
Patient	12		Male	Inf	After	4	-25.5964	-28.339	-23.6188	-25.2088	-26.4596		81.7648	90.406	80.3851	79.9908	95.1265		0.095	0.155	0.06	0.055	0.10175		37.2471	42.1409	45.3657	29.5697	45.5244		284.9	320.6	219.8	345.1	394.415		0.155	0.215	0.12	0.11	0.17275		-599.9	-565.6	-395.5	-595.7	-678.405		0.06
Patient	12		Male	Inf	After	5	-26.7365	-27.2511	-27.1453	-26.3483	-26.4114		69.7344	85.462	69.0032	84.3709	90.9982		0.185	0.16	0.2	0.16	0.11375		29.4762	29.8046	28.4009	31.9813	41.315		244.3	335.3	182	338.8	362.915		0.375	0.225	0.255	0.19	0.186		-567	-556.5	-461.3	-648.9	-648.27		0.11
Patient	13		Male	Inf	Before	1	-26.6236	-27.079	-26.1847	-26.0728	-26.5464		71.3909	114.78	90.3564	116.785	90.5051		0.17	0.08	0.075	0.085	0.11425		27.0875	42.0202	48.8238	57.5937	40.5335		365.4	465.5	384.3	721.7	376.635		0.405	0.11	0.115	0.145	0.19225		-410.2	-1014.3	-627.2	-945	-641.585		0.1
Patient	13		Male	Inf	Before	2	-27.2908	-29.0058	-27.1147	-27.4587	-26.6812		67.1958	84.1547	82.9783	102.503	86.7862		0.09	0.095	0.14	0.07	0.1135		35.5709	49.4517	40.0169	39.6247	38.7559		277.9	337.4	347.2	500.5	362.845		0.315	0.25	0.175	0.125	0.20025		-531.3	-667.1	-485.8	-970.9	-625.905		0.04
Patient	13		Male	Inf	Before	3	-26.7618	-28.3516	-27.6083	-25.2555	-26.7526		79.1664	104.214	99.8844	97.4701	87.5998		0.1	0.115	0.115	0.095	0.115		34.1896	52.3299	36.2144	43.4878	39.0199		356.3	464.1	518.7	492.1	375.095		0.14	0.185	0.175	0.15	0.19675		-627.2	-669.2	-656.6	-764.4	-637.98		0.045
Patient	13		Male	Inf	Before	4	-26.7864	-26.7688	-26.6173	-25.4783	-26.897		76.3228	118.96	82.0943	98.8677	89.7847		0.095	0.09	0.18	0.11	0.1205		37.9837	52.903	37.0835	47.6288	40.0837		289.1	519.4	328.3	498.4	398.335		0.135	0.155	0.235	0.155	0.20075		-647.5	-938.7	-425.6	-720.3	-666.75		0.035
Patient	13		Male	Inf	Before	5	-27.0246	-29.0527	-26.8947	-26.1029	-26.9766		73.6827	108.727	93.2491	96.434	92.9609		0.095	0.085	0.125	0.1	0.1055		36.51	46.1691	39.2388	46.8626	42.5395		323.4	403.2	414.4	469	423.815		0.145	0.155	0.17	0.155	0.17975		-545.3	-893.9	-618.8	-767.2	-696.325		0.04
Patient	13		Male	Inf	After	1	-27.4447	-27.5917	-29.6406	-28.1308	-27.319		77.0033	147.754	118.475	103.672	95.6405		0.15	0.1	0.095	0.1	0.10725		30.5981	56.4501	47.9668	52.391	43.1336		301.7	841.4	626.5	399	435.4		0.215	0.145	0.145	0.2	0.17625		-643.3	-1171.8	-934.5	-876.4	-727.79		0.1
Patient	13		Male	Inf	After	2	-28.2314	-30.7641	-29.6802	-28.9212	-27.6554		107.836	121.769	100.067	113.181	100.941		0.08	0.085	0.09	0.09	0.10475		42.7201	46.3554	50.208	57.4561	44.7373		578.9	608.3	397.6	543.9	468.685		0.13	0.14	0.27	0.16	0.168		-928.2	-1034.6	-828.1	-959.7	-782.565		0.045
Patient	13		Male	Inf	After	3	-28.9066	-28.8228	-29.7254	-27.4972	-28.0041		94.0393	129.062	99.2868	116.668	103.858		0.095	0.085	0.095	0.095	0.102		43.6658	49.5191	39.2667	55.563	45.827		435.4	558.6	380.1	629.3	477.295		0.135	0.11	0.13	0.155	0.162		-765.1	-1128.4	-725.2	-889	-822.08		0.045
Patient	13		Male	Inf	After	4	-27.8748	-28.4798	-28.5742	-28.6603	-28.401		111.142	127.649	102.366	117.844	107.995		0.09	0.09	0.115	0.1	0.098		53.8936	51.1741	44.4468	55.679	47.3067		534.1	517.3	407.4	500.5	493.5		0.155	0.13	0.17	0.13	0.15725		-859.6	-998.9	-686	-946.4	-860.02		0.045
Patient	13		Male	Inf	After	5	-26.7039	-29.3605	-29.1971	-28.1438	-28.6175		100.769	113.027	93.783	106.103	110.075		0.09	0.1	0.09	0.085	0.096		42.263	48.1949	41.9403	42.4049	47.6078		452.9	436.1	292.6	466.2	495.39		0.12	0.14	0.155	0.145	0.154		-817.6	-865.9	-744.1	-936.6	-886.97		0.045
Patient	14		Male	Inf	Before	1	-26.0409	-26.7659	-30.1752	-29.5808	-28.6053		130.8	269.915	177.828	160.516	124.682		0.135	0.175	0.145	0.15	0.104		50.9264	67.3405	48.9799	48.9537	49.0476		938	1815.8	1227.8	1202.6	646.17		0.185	0.22	0.19	0.19	0.158		-1008.7	-2113.3	-1460.2	-1302.7	-999.915		0.09
Patient	14		Male	Inf	Before	2	-23.5184	-28.4668	-28.7245	-27.9575	-28.1588		131.072	143.637	159.062	201.448	134.301		0.13	0.225	0.145	0.105	0.117		36.5452	35.4017	34.9376	54.4444	47.277		805	772.8	1066.1	1934.1	768.635		0.17	0.265	0.185	0.14	0.161		-1247.4	-1109.5	-1320.9	-1775.9	-1085.07		0.09
Patient	14		Male	Inf	Before	3	-28.1505	-29.4549	-27.7213	-30.4716	-28.2011		136.653	161.96	145.524	211.263	145.118		0.145	0.17	0.2	0.125	0.1305		34.6977	44.1964	39.4863	70.6567	47.3282		923.3	1071.7	1040.9	1789.9	909.755		0.195	0.21	0.24	0.16	0.17475		-1159.9	-1255.8	-928.9	-1796.9	-1166.76		0.1
Patient	14		Male	Inf	Before	4	-29.8261	-29.191	-27.0206	-29.5786	-28.3025		134.308	155.477	141.488	145.502	151.007		0.135	0.175	0.15	0.17	0.14225		42.8741	43.6797	45.0587	41.2209	45.7101		772.1	989.8	929.6	884.8	990.605		0.185	0.22	0.205	0.205	0.18625		-1218.7	-1166.2	-1099	-1114.4	-1222.13		0.09
Patient	14		Male	Inf	Before	5	-26.8787	-28.7422	-28.5435	-29.387	-28.3098		117.656	132.243	91.5518	145.702	154.68		0.215	0.165	0.21	0.175	0.16225		34.6617	37.1089	34.2026	44.1291	44.4751		756.7	604.8	288.4	1024.8	1041.95		0.265	0.225	0.295	0.215	0.20825		-837.9	-981.4	-584.5	-1164.1	-1232.32		0.155
Patient	14		Male	Inf	After	1	-27.0807	-27.2629	-30.6019	-33.2854	-28.5932		84.4581	160.419	169.15	227.457	149.802		0.17	0.1	0.09	0.08	0.154		29.1699	54.6435	71.6683	92.0382	46.0411		418.6	1045.1	1024.8	1682.1	991.27		0.215	0.135	0.13	0.11	0.1985		-725.2	-1171.1	-1478.4	-2122.4	-1212.93		0.13
Patient	14		Male	Inf	After	2	-27.8672	-27.2342	-30.3246	-14.083	-28.1353		144.05	137.139	97.8754	145.862	144.287		0.085	0.295	0.155	0.1	0.1555		64.4349	39.2268	51.9223	68.2845	49.1681		962.5	888.3	366.1	1523.9	949.41		0.135	0.35	0.26	0.165	0.206		-1234.8	-1197	-507.5	-1073.1	-1140.86		0.05
Patient	14		Male	Inf	After	3	-28.3172	-28.1379	-30.5814	-28.7923	-28.1368		135.193	131.67	138.894	154.364	139.523		0.08	0.125	0.165	0.085	0.14625		62.1919	49.8554	58.4256	68.851	51.6824		820.4	683.2	921.9	961.8	877.485		0.125	0.16	0.22	0.12	0.197		-1270.5	-963.9	-930.3	-1390.2	-1111.53		0.04
Patient	14		Male	Inf	After	4	-26.4935	-27.3147	-28.717	-27.5052	-27.8575		117.668	127.916	143.142	139.532	137.097		0.09	0.085	0.165	0.175	0.1405		57.9884	46.963	34.5603	46.5937	52.346		749	687.4	823.2	898.1	856.555		0.15	0.135	0.2	0.21	0.191		-984.9	-1073.8	-1148.7	-1241.1	-1104.04		0.05
Patient	14		Male	Inf	After	5	-26.9735	-28.0461	-28.007	-29.4474	-27.8036		92.8071	110.8	94.9609	143.864	134.861		0.185	0.18	0.195	0.18	0.13925		34.5373	38.7532	34.8207	40.7054	52.2817		476.7	477.4	369.6	928.2	835.415		0.245	0.235	0.275	0.235	0.1905		-584.5	-840	-592.9	-1151.5	-1084.09		0.1
Patient	15		Female	Inf	Before	1	-25.3001	-26.9531	-29.4087	-31.8961	-27.57		117.922	139.111	144.943	167.146	131.243		0.14	0.09	0.1	0.1	0.13875		43.696	40.3509	64.6801	76.368	51.1605		728	868.7	672	1134.7	797.055		0.175	0.13	0.155	0.145	0.19125		-900.2	-1131.2	-1127.7	-1252.3	-1029.8		0.095
Patient	15		Female	Inf	Before	2	-24.9845	-26.2109	-27.8911	-26.3149	-27.8646		139.492	140.172	141.493	155.132	133.811		0.09	0.1	0.095	0.085	0.1255		42.1139	52.6341	67.0454	62.8567	51.1996		921.9	922.6	856.8	1000.3	795.095		0.135	0.155	0.155	0.115	0.17375		-1141	-1050.7	-1117.9	-1287.3	-1059.03		0.05
Patient	15		Female	Inf	Before	3	-27.5932	-25.4693	-27.8161	-29.4194	-27.5881		145.407	163.476	156.854	185.865	138.385		0.08	0.105	0.1	0.09	0.1215		51.8374	52.9915	38.4582	79.0436	50.3499		955.5	1432.9	1272.6	1351	876.33		0.11	0.14	0.15	0.13	0.169		-1263.5	-1267	-1238.3	-1505	-1094.97		0.045
Patient	15		Female	Inf	Before	4	-25.597	-26.8363	-30.7767	-27.3618	-27.6152		201.911	172.723	174.227	189.514	148.891		0.07	0.095	0.1	0.09	0.1135		51.7613	55.0867	79.0667	75.1803	54.0994		1530.2	1274.7	1382.5	1640.8	1009.85		0.105	0.145	0.155	0.12	0.1605		-1926.4	-1233.4	-1390.9	-1493.1	-1174.74		0.04
Patient	15		Female	Inf	Before	5	-26.0058	-27.3601	-28.6854	-28.7192	-27.53		164.787	173.686	166.802	188.744	161.47		0.08	0.085	0.095	0.09	0.094		65.9657	54.2731	70.2346	77.5012	60.0573		1156.4	1075.2	984.9	1568.7	1136.52		0.115	0.115	0.135	0.125	0.1355		-1428	-1484	-1352.4	-1607.9	-1309.91		0.05
Patient	15		Female	Inf	After	1	-26.2285	-26.4823	-27.8576	-26.3815	-27.1996		110.979	149.737	135.465	175.825	161.615		0.165	0.1	0.095	0.075	0.09425		38.5674	51.0765	61.7859	73.3771	60.0429		592.9	725.2	728	1285.2	1132.92		0.22	0.155	0.145	0.11	0.13675		-898.1	-1108.1	-1083.6	-1691.9	-1328.42		0.125
Patient	15		Female	Inf	After	2	-25.7971	-27.6654	-27.5244	-26.9837	-27.328		128.084	126.905	131.227	117.539	157.988		0.085	0.09	0.11	0.11	0.0955		45.8025	54.8172	52.0298	60.9761	59.4916		700.7	595	637	844.9	1086.72		0.135	0.155	0.165	0.15	0.139		-1169.7	-1024.1	-982.1	-935.2	-1304.13		0.04
Patient	15		Female	Inf	After	3	-26.0097	-26.7687	-28.4269	-29.1509	-27.331		99.0603	157.569	144.6	149.543	152.946		0.11	0.105	0.12	0.105	0.09875		44.7049	56.7558	66.9846	64.6484	60.0298		573.3	1082.9	1001	1041.6	1021.06		0.15	0.15	0.16	0.145	0.14275		-686.7	-1139.6	-977.9	-970.9	-1229.2		0.045
Patient	15		Female	Inf	After	4	-26.2946	-26.8035	-27.3334	-27.1776	-27.1828		159.352	173.345	172.148	166.678	149.604		0.09	0.105	0.085	0.09	0.0995		50.5152	56.5057	68.6905	73.331	59.4272		1254.4	1359.4	999.6	1315.3	976.08		0.14	0.14	0.12	0.13	0.143		-1288.7	-1255.8	-1504.3	-1359.4	-1197.42		0.055
Patient	15		Female	Inf	After	5	-24.8922	-27.0764	-28.834	-30.8533	-27.2271		160.988	151.811	170.851	162.209	147.196		0.095	0.09	0.1	0.1	0.10125		66.5763	53.8569	76.1199	72.4319	59.4777		1405.6	795.9	1248.1	1204.7	969.535		0.13	0.135	0.145	0.145	0.14625		-1277.5	-1228.5	-1411.2	-1226.4	-1160.99		0.06
Patient	16		Female	Inf	Before	1	-26.3292	-30.3939	-26.5244	-26.1349	-27.3487		63.8914	108.779	90.3607	97.626	136.628		0.17	0.1	0.1	0.085	0.10225		26.9736	43.4887	41.3968	46.3102	56.1458		168	406	310.8	325.5	863.485		0.235	0.135	0.14	0.12	0.14625		-503.3	-843.5	-661.5	-786.1	-1061.62		0.11
Patient	16		Female	Inf	Before	2	-26.7892	-29.2815	-28.8583	-27.0665	-27.55		66.4372	103.143	53.092	102.884	127.718		0.1	0.105	0.315	0.085	0.11275		32.6824	48.082	32.792	47.284	53.5065		201.6	324.8	184.8	369.6	778.645		0.175	0.165	0.38	0.17	0.1605		-458.5	-766.5	-131.6	-855.4	-966.665		0.045
Patient	16		Female	Inf	Before	3	-27.7714	-31.6679	-28.8375	-27.3172	-27.8118		63.2238	118.132	116.924	91.1249	119.65		0.115	0.105	0.115	0.095	0.11225		39.0514	53.2722	52.7021	45.7201	51.3891		235.2	484.4	510.3	329.7	671.685		0.255	0.16	0.165	0.17	0.16775		-414.4	-885.5	-793.1	-709.8	-918.05		0.04
Patient	16		Female	Inf	Before	4	-25.6617	-30.0363	-28.9425	-29.4532	-28.1361		36.9962	117.546	66.7844	91.1492	101.698		0.115	0.1	0.125	0.095	0.1155		26.4355	48.4515	39.1844	44.5192	46.8666		120.4	447.3	149.1	290.5	475.615		0.35	0.135	0.31	0.155	0.18875		-256.9	-879.9	-383.6	-695.1	-758.415		0.035
Patient	16		Female	Inf	Before	5	-26.1301	-29.6913	-29.2727	-29.3833	-28.2771		63.7594	107.862	77.841	124.092	88.0824		0.105	0.105	0.105	0.095	0.11675		34.34	50.899	35.5109	54.6681	42.1882		154	348.6	262.5	557.9	309.05		0.155	0.16	0.175	0.13	0.192		-453.6	-798	-534.1	-958.3	-638.435		0.04
Patient	16		Female	Inf	After	1	-27.3881	-29.7964	-29.7733	-28.694	-28.5906		77.7904	166.297	109.106	92.2631	92.3223		0.145	0.12	0.105	0.095	0.11725		33.8399	66.6367	50.048	44.2631	44.0191		236.6	737.1	442.4	306.6	334.67		0.195	0.345	0.15	0.135	0.20175		-616	-1098.3	-783.3	-674.1	-657.3		0.09
Patient	16		Female	Inf	After	2	-24.9483	-29.2816	-29.7458	-28.9994	-28.6396		66.2565	98.2779	83.7799	71.7499	92.0478		0.09	0.11	0.105	0.115	0.108		31.9919	49.2826	34.8184	44.3423	43.9989		245	324.8	303.1	391.3	343.84		0.145	0.19	0.15	0.265	0.19475		-518.7	-662.2	-595.7	-518	-661.43		0.04
Patient	16		Female	Inf	After	3	-27.6095	-28.9624	-28.6078	-29.4618	-28.592		55.9935	102.952	64.6042	86.6121	88.0857		0.105	0.11	0.13	0.115	0.1095		30.5017	48.0861	36.0091	47.3491	42.5589		120.4	336.7	120.4	347.2	312.095		0.395	0.155	0.275	0.22	0.2095		-377.3	-714.7	-406	-553	-623.84		0.045
Patient	16		Female	Inf	After	4	-27.08	-30.5683	-29.8527	-28.1053	-28.6676		48.1568	51.3486	65.9513	75.8113	84.5253		0.105	0.18	0.125	0.105	0.1135		26.813	31.5853	30.9082	40.4015	41.1147		105	154	152.6	190.4	291.83		0.14	0.25	0.325	0.25	0.21025		-352.8	-212.8	-369.6	-534.8	-586.565		0.035
Patient	16		Female	Inf	After	5	-25.769	-28.9027	-29.3429	-27.1497	-28.5019		53.9401	79.2173	71.1698	77.7441	79.9511		0.145	0.115	0.115	0.115	0.1175		32.7588	39.6474	38.8715	43.3111	40.0733		169.4	203	135.8	278.6	265.02		0.275	0.205	0.165	0.215	0.22225		-278.6	-478.1	-443.8	-546	-536.69		0.055
Patient	17		Male	Inf	Before	1	-29.4231	-30.2094	-29.8595	-29.0352	-28.6457		43.7197	95.2392	94.0001	94.1971	74.0361		0	0.07	0.085	0.09	0.1065		16.5923	43.8971	48.1886	46.4289	38.0892		283.5	235.2	322.7	361.9	239.05		0.07	0.115	0.17	0.15	0.20625		-310.8	-872.9	-800.1	-760.9	-515.34		0.01
Patient	17		Male	Inf	Before	2	-29.6937	-30.6737	-29.396	-27.7828	-28.8743		96.6771	109.87	114.871	77.5833	77.983		0.095	0.095	0.1	0.1	0.105		42.1284	55.652	53.4114	37.1603	39.4851		474.6	408.8	490	284.2	258.72		0.145	0.21	0.155	0.155	0.202		-802.2	-862.4	-881.3	-571.2	-556.465		0.045
Patient	17		Male	Inf	Before	3	-29.3816	-30.5378	-30.6236	-30.0042	-29.1696		83.2359	82.8974	82.4505	85.3849	79.1733		0.11	0.105	0.115	0.115	0.10425		39.6118	48.5721	45.6247	46.7263	40.4145		338.1	301	221.2	360.5	273.525		0.165	0.25	0.305	0.27	0.19925		-557.9	-562.8	-534.8	-527.1	-563.045		0.04
Patient	17		Male	Inf	Before	4	-28.722	-30.2458	-30.2812	-31.5537	-29.4294		81.7868	95.7584	80.0121	93.7579	84.6757		0.11	0.14	0.135	0.15	0.10525		45.0975	50.2069	42.9603	49.0015	43.2924		281.4	304.5	184.8	473.9	305.655		0.17	0.205	0.18	0.205	0.189		-611.1	-544.6	-464.8	-488.6	-595		0.045
Patient	17		Male	Inf	Before	5	-29.8953	-31.037	-29.9198	-28.7902	-29.8533		77.4365	81.735	84.3928	100.491	87.7749		0.12	0.15	0.125	0.11	0.106		39.7454	46.7978	39.2507	54.0535	44.5554		264.6	267.4	266.7	522.2	332.36		0.33	0.29	0.205	0.2	0.19725		-448.7	-415.1	-535.5	-716.8	-613.48		0.055
Patient	17		Male	Inf	After	1	-27.4417	-28.296	-28.3516	-26.8234	-29.4725		83.8366	96.4953	123.109	114.471	92.3127		0.195	0.105	0.075	0.075	0.11625		31.8135	51.8397	47.5244	41.0145	45.4096		233.8	592.2	611.8	513.8	369.775		0.245	0.195	0.11	0.105	0.20475		-774.9	-684.6	-1121.4	-1080.8	-659.33		0.15
Patient	17		Male	Inf	After	2	-27.6442	-29.0879	-27.8875	-28.2332	-29.2379		117.345	94.3853	89.3809	109.657	92.901		0.08	0.135	0.09	0.12	0.118		51.6576	52.5192	52.8557	58.2181	46.7546		511.7	408.1	356.3	732.9	387.345		0.15	0.255	0.23	0.18	0.21225		-1052.1	-645.4	-751.1	-717.5	-661.78		0.045
Patient	17		Male	Inf	After	3	-26.9432	-28.02	-26.9759	-29.9749	-28.8062		103.605	124.179	104.275	151.136	100.362		0.115	0.105	0.11	0.115	0.118		53.6897	56.8306	55.7274	66.8819	49.3843		633.5	602.7	526.4	1066.8	467.775		0.17	0.16	0.205	0.16	0.1975		-746.2	-956.2	-735	-973.7	-723.205		0.045
Patient	17		Male	Inf	After	4	-27.1105	-28.3861	-27.0582	-29.0514	-28.3464		106.111	123.913	102.278	121.427	105.483		0.105	0.135	0.1	0.12	0.11425		55.0204	49.0259	53.0339	59.8719	50.8686		665.7	742	392	779.8	534.52		0.17	0.195	0.19	0.17	0.19575		-824.6	-728	-829.5	-788.9	-776.3		0.045
Patient	17		Male	Inf	After	5	-26.2007	-29.0707	-26.9147	-28.3884	-27.893		129.066	111.54	125.89	110.982	112.154		0.105	0.07	0.105	0.085	0.10725		51.461	58.9395	62.4227	49.8379	53.0093		920.5	590.8	707.7	435.4	601.195		0.16	0.21	0.15	0.125	0.17675		-949.2	-1041.6	-984.9	-968.1	-867.685		0.055
Patient	18		Female	Sup	Before	1	-26.9284	-26.1993	-26.8502	-26.6866	-27.6806		61.172	76.6516	85.6759	89.6023	106.914		0.16	0.115	0.11	0.09	0.1085		33.003	38.865	45.291	42.7869	52.397		189	259	261.1	337.4	555.94		0.285	0.2	0.18	0.155	0.185		-429.8	-525.7	-578.2	-717.5	-797.16		0.065
Patient	18		Female	Sup	Before	2	-26.6806	-28.1251	-26.4557	-26.7727	-27.4397		78.5398	94.3632	81.9451	81.2606	103.181		0.085	0.125	0.12	0.11	0.10925		41.2219	50.1261	44.0444	42.2312	50.5156		280.7	308.7	232.4	326.9	512.925		0.205	0.16	0.24	0.19	0.184		-653.8	-616.7	-502.6	-571.9	-756.105		0.06
Patient	18		Female	Sup	Before	3	-26.129	-26.7402	-26.3054	-25.26	-27.0657		74.4798	93.995	80.9687	80.6636	95.5262		0.11	0.115	0.12	0.11	0.10975		40.2729	49.2879	40.9835	44.5564	47.6142		247.1	315	257.6	357.7	430.325		0.155	0.185	0.19	0.21	0.18625		-504.7	-590.1	-473.9	-599.9	-693.98		0.045
Patient	18		Female	Sup	Before	4	-24.8223	-27.1253	-24.8748	-25.4023	-26.5966		57.3111	71.7556	81.544	71.0133	86.921		0.105	0.13	0.115	0.11	0.10975		32.5179	36.6737	40.5109	37.0054	44.102		163.1	374.5	262.5	259.7	354.34		0.285	0.23	0.18	0.2	0.19475		-432.6	-361.9	-585.9	-488.6	-628.88		0.04
Patient	18		Female	Sup	Before	5	-25.4712	-26.0172	-27.0587	-27.1508	-26.3528		60.7042	71.9016	77.2252	82.3537	77.6563		0.105	0.11	0.14	0.115	0.115		31.3155	38.1871	42.0961	42.1093	40.6543		174.3	213.5	224.7	334.6	268.975		0.165	0.175	0.185	0.18	0.19775		-408.8	-460.6	-445.2	-599.9	-527.415		0.045
Patient	18		Female	Sup	After	1	-28.2367	-26.1993	-28.3899	-28.9041	-26.6061		89.2477	76.6516	113.95	111.053	81.5464		0.145	0.115	0.105	0.1	0.1145		37.1076	38.865	54.5354	56.7754	42.0212		293.3	259	482.3	554.4	296.1		0.195	0.2	0.15	0.185	0.19325		-774.9	-525.7	-793.1	-851.9	-562.135		0.1
Patient	18		Female	Sup	After	2	-26.7636	-28.1251	-27.8712	-28.6219	-26.7734		92.2097	94.3632	85.2814	116.199	84.1436		0.105	0.125	0.11	0.095	0.11425		48.8212	50.1261	41.4449	54.8951	42.9044		478.1	308.7	267.4	483	315.525		0.17	0.16	0.18	0.15	0.1865		-684.6	-616.7	-564.2	-896	-582.96		0.045
Patient	18		Female	Sup	After	3	-26.3108	-26.7402	-26.9909	-25.4431	-26.826		91.1663	93.995	87.7226	100.853	86.3251		0.095	0.115	0.12	0.095	0.11275		44.1156	49.2879	45.2743	49.2284	43.5446		357.7	315	276.5	520.1	330.12		0.15	0.185	0.215	0.17	0.1855		-674.1	-590.1	-562.8	-730.8	-602.42		0.045
Patient	18		Female	Sup	After	4	-26.8002	-27.1253	-26.731	-27.7643	-27.1358		69.2832	71.7556	79.8656	109.332	88.7557		0.11	0.13	0.135	0.11	0.114		39.4081	36.6737	34.5191	55.5437	44.5165		207.2	374.5	274.4	591.5	349.51		0.195	0.23	0.175	0.175	0.1795		-493.5	-361.9	-463.4	-791.7	-614.495		0.045
Patient	18		Female	Sup	After	5	-25.7873	-26.0172	-26.5215	-25.9739	-27.0659		79.7017	71.9016	95.3635	99.9694	91.4933		0.125	0.11	0.13	0.115	0.1145		43.1588	38.1871	45.8613	48.2305	45.603		378	213.5	406	522.2	378.14		0.205	0.175	0.175	0.165	0.18025		-478.8	-460.6	-558.6	-638.4	-625.59		0.055
Patient	19		Male	Inf	Before	1	-28.2306	-29.095	-27.9648	-30.896	-27.2887		86.3267	191.638	133.874	173.338	101.207		0.18	0.095	0.085	0.065	0.1125		26.7731	59.1884	52.8006	70.3786	46.6958		486.5	1284.5	685.3	1017.8	472.395		0.22	0.13	0.125	0.115	0.17325		-744.1	-1516.9	-1168.3	-1827	-741.125		0.14
Patient	19		Male	Inf	Before	2	-27.8469	-28.2585	-29.8369	-27.7371	-27.4036		113.672	153.501	181.4	154.751	111.971		0.065	0.09	0.08	0.075	0.10625		40.9394	42.5501	70.1392	71.3935	48.1826		734.3	942.2	1052.1	1001	582.015		0.12	0.16	0.12	0.125	0.1665		-1172.5	-1300.6	-1680	-1449.7	-883.19		0.035
Patient	19		Male	Inf	Before	3	-29.3069	-28.7375	-29.5619	-28.8055	-27.9499		111.689	174.553	162.337	140.565	122.741		0.2	0.08	0.07	0.065	0.10575		40.072	57.474	46.6198	55.4541	48.7683		556.5	982.8	942.9	769.3	671.125		0.23	0.12	0.11	0.115	0.15925		-997.5	-1589	-1567.3	-1427.3	-1034.36		0.145
Patient	19		Male	Inf	Before	4	-27.8708	-31.3956	-27.2214	-30.7578	-28.3911		122.121	159.554	118.236	141.467	133.298		0.105	0.08	0.115	0.07	0.1		44.358	55.2533	53.2436	47.7253	50.49		905.1	915.6	586.6	838.6	761.04		0.14	0.125	0.15	0.115	0.147		-996.8	-1470.7	-903.7	-1393	-1167.04		0.05
Patient	19		Male	Inf	Before	5	-28.5666	-30.213	-29.3311	-28.5347	-29.0084		147.03	130.408	143.925	128.359	143.437		0.095	0.08	0.08	0.095	0.0935		64.2903	55.861	51.7799	56.9257	53.161		933.1	565.6	778.4	707.7	834.295		0.135	0.11	0.125	0.135	0.13625		-1156.4	-1136.8	-1311.8	-1044.4	-1292.69		0.055
Patient	19		Male	Inf	After	1	-24.9229	-26.1048	-26.2487	-27.3982	-28.4328		113.204	173.87	115.667	145.968	141.614		0.15	0.095	0.09	0.09	0.0935		32.6013	54.0641	45.0559	65.2628	52.5532		797.3	1145.2	527.1	930.3	830.585		0.19	0.145	0.145	0.125	0.137		-1045.1	-1369.2	-933.8	-1278.2	-1261.19		0.11
Patient	19		Male	Inf	After	2	-29.9235	-26.5736	-24.7676	-26.8851	-28.1563		157.186	175.711	109.298	133.044	140.21		0.09	0.09	0.09	0.085	0.09575		71.1962	51.637	37.4995	60.034	52.3204		1159.9	1246.7	515.2	720.3	826.21		0.14	0.125	0.135	0.125	0.137		-1320.9	-1530.2	-856.1	-1134.7	-1223.14		0.05
Patient	19		Male	Inf	After	3	-26.1329	-26.6045	-20.8476	-30.6973	-27.5499		105.276	156.49	116.979	168.778	138.129		0.165	0.09	0.09	0.1	0.09725		35.5699	53.4072	46.6538	73.1453	52.7782		588	1034.6	648.2	1264.2	840.385		0.21	0.14	0.12	0.135	0.1385		-951.3	-1339.1	-968.1	-1388.1	-1176.42		0.13
Patient	19		Male	Inf	After	4	-28.974	-28.1193	-28.2227	-27.2414	-27.3155		172.616	156.798	118.477	137.288	140.319		0.085	0.085	0.135	0.085	0.09825		68.5784	56.523	53.6104	59.8581	54.6777		1244.6	934.5	612.5	845.6	859.95		0.125	0.13	0.18	0.125	0.14		-1521.8	-1341.9	-660.8	-1255.1	-1177.19		0.055
Patient	19		Male	Inf	After	5	-25.5661	-27.679	-28.3264	-27.523	-26.9379		134.139	134.442	82.0552	133.721	137.05		0.08	0.105	0.135	0.08	0.10075		49.405	44.1464	33.96	50.6294	52.1419		870.1	776.3	744.8	781.9	869.365		0.115	0.14	0.18	0.125	0.14275		-1199.8	-1024.8	-539.7	-1189.3	-1142.4		0.045
Patient	20		Female	Sup	Before	1	-23.67	-25.9236	-26.5632	-25.654	-26.7947		58.7658	98.6702	98.8583	92.3719	127.048		0.18	0.1	0.105	0.08	0.10275		29.0015	37.9158	48.1067	42.9259	50.1902		253.4	368.2	434.7	494.2	776.895		0.27	0.175	0.18	0.15	0.15125		-293.3	-737.8	-746.2	-830.2	-1041.46		0.105
Patient	20		Female	Sup	Before	2	-24.1592	-26.474	-28.0542	-26.8876	-26.666		102.284	102.773	98.2965	120.784	119.493		0.085	0.1	0.115	0.08	0.104		46.7505	48.6838	52.2228	53.6683	49.2381		480.2	534.8	459.2	629.3	699.965		0.12	0.17	0.175	0.135	0.155		-897.4	-763.7	-714.7	-1089.2	-972.615		0.045
Patient	20		Female	Sup	Before	3	-24.6611	-26.1402	-26.3676	-24.9254	-26.5566		88.5696	92.1181	92.4478	97.5778	110.653		0.09	0.12	0.11	0.075	0.1015		38.7144	42.8564	47.0423	41.5007	47.305		427	445.2	385.7	418.6	607.04		0.14	0.155	0.17	0.115	0.15375		-753.2	-707.7	-719.6	-889	-893.76		0.04
Patient	20		Female	Sup	Before	4	-25.6123	-26.4497	-26.427	-26.773	-26.1918		89.4828	83.5762	104.35	110.886	100.809		0.09	0.135	0.1	0.085	0.1025		42.9363	42.187	48.5887	48.6837	44.4963		346.5	273	417.2	509.6	502.495		0.125	0.17	0.155	0.125	0.1545		-741.3	-506.1	-829.5	-988.4	-808.045		0.04
Patient	20		Female	Sup	Before	5	-23.9364	-26.7812	-27.1031	-25.5812	-25.9072		90.4922	94.2184	87.5774	80.2133	94.2157		0.09	0.1	0.11	0.08	0.1015		45.3103	46.3412	41.998	36.9617	44.1198		399.7	343.7	280.7	294	409.745		0.135	0.165	0.16	0.15	0.157		-761.6	-697.2	-625.1	-727.3	-750.925		0.04
Patient	20		Female	Sup	After	1	-22.5259	-28.1322	-27.5013	-27.4599	-26.0976		78.4421	148.68	108.308	110.794	99.0936		0.045	0.115	0.09	0.09	0.09525		40.7994	53.0624	45.6768	53.8823	45.8934		303.1	1102.5	445.9	500.5	449.82		0.085	0.17	0.165	0.14	0.14625		-672	-1008	-919.8	-912.1	-796.145		0
Patient	20		Female	Sup	After	2	-27.4843	-25.2891	-27.0359	-26.185	-26.1186		55.5321	63.9422	88.9091	100.738	93.3428		0.19	0.14	0.095	0.085	0.10175		37.6431	33.8568	38.0519	40.2801	43.3187		281.4	171.5	298.9	481.6	406.315		0.3	0.19	0.14	0.125	0.154		-406	-363.3	-686.7	-879.2	-739.655		0.035
Patient	20		Female	Sup	After	3	-26.4902	-25.9333	-26.7253	-25.936	-26.2681		74.086	75.9281	81.3821	92.8756	91.0207		0.09	0.105	0.1	0.09	0.10125		37.3282	36.6214	39.5195	41.261	42.5495		309.4	228.2	229.6	367.5	379.225		0.15	0.16	0.175	0.12	0.15525		-614.6	-538.3	-588	-787.5	-712.6		0.04
Patient	20		Female	Sup	After	4	-25.8717	-27.5535	-28.1528	-26.0635	-26.3871		76.8869	82.5896	95.6306	94.1405	89.0683		0.085	0.115	0.1	0.09	0.10025		35.8259	30.4099	46.721	43.8534	41.2702		265.3	288.4	343.7	349.3	364.245		0.135	0.155	0.165	0.13	0.15575		-660.8	-553.7	-711.2	-764.4	-693.84		0.04
Patient	20		Female	Sup	After	5	-24.8247	-27.4802	-28.0183	-26.3794	-26.5521		93.3043	79.7559	90.6101	98.4235	89.5479		0.085	0.105	0.11	0.085	0.1005		41.6308	35.0001	42.303	44.5274	40.9127		433.3	267.4	331.1	424.2	371.14		0.135	0.175	0.165	0.14	0.156		-812.7	-541.8	-681.8	-836.5	-696.92		0.04
Patient	22		Female	Sup	Before	1	-28.3376	-30.2637	-27.6534	-27.7134	-26.9696		57.8911	154.668	98.3544	121.575	88.8611		0.14	0.095	0.1	0.095	0.105		27.2165	60.1339	38.5533	36.3864	39.3562		262.5	702.8	405.3	695.1	356.825		0.245	0.135	0.145	0.135	0.161		-477.4	-1189.3	-734.3	-933.1	-688.03		0.105
Patient	22		Female	Sup	Before	2	-28.9133	-29.146	-26.4734	-26.936	-27.2433		107.884	120.712	117.077	95.4882	95.4632		0.235	0.205	0.215	0.16	0.12025		28.6525	34.9088	27.8684	33.687	38.1204		581.7	487.2	523.6	347.9	392.175		0.28	0.28	0.25	0.19	0.17325		-805.7	-732.9	-868.7	-746.2	-728.945		0.185
Patient	22		Female	Sup	Before	3	-27.0303	-27.2458	-27.3492	-29.2893	-27.5348		80.484	135.128	118.332	98.0268	100.848		0.265	0.225	0.195	0.195	0.145		27.1467	35.8658	34.2741	33.4123	36.9189		375.9	646.8	510.3	308.7	427.525		0.375	0.285	0.245	0.375	0.207		-476	-1008	-886.2	-872.9	-764.68		0.175
Patient	22		Female	Sup	Before	4	-28.9895	-29.3167	-26.1269	-25.2331	-27.636		84.0507	124.344	123.377	108.365	105.393		0.175	0.145	0.2	0.2	0.1615		27.671	39.8484	34.6374	30.4764	35.71		331.8	505.4	560.7	569.1	463.54		0.235	0.245	0.25	0.275	0.228		-569.1	-748.3	-992.6	-840	-787.675		0.125
Patient	22		Female	Sup	Before	5	-29.035	-29.5677	-26.2355	-27.7819	-27.9319		75.9421	151.982	130.215	108.008	110.595		0.205	0.195	0.195	0.26	0.185		24.8204	35.7422	31.2764	23.8228	33.32		394.1	805.7	630	608.3	512.645		0.39	0.25	0.245	0.32	0.2575		-618.1	-1156.4	-1008.7	-793.1	-822.85		0.165
Patient	22		Female	Sup	After	1	-20.0501	-27.3707	-26.8066	-27.0837	-27.299		64.3079	160.375	122.242	108.104	111.722		0.095	0.105	0.085	0.105	0.183		49.0062	47.3676	50.5867	54.3251	35.2698		453.6	550.2	518.7	572.6	514.115		0.15	0.185	0.125	0.165	0.25575		-394.1	-1175.3	-1032.5	-805.7	-826.525		0
Patient	22		Female	Sup	After	2	-24.8222	-27.593	-27.889	-26.9115	-27.0864		89.4549	128.212	95.1586	103.867	110.499		0.09	0.095	0.105	0.09	0.16125		39.1858	54.7513	38.5207	50.4764	38.1607		347.2	534.1	418.6	408.8	502.53		0.125	0.15	0.17	0.195	0.23775		-701.4	-994	-668.5	-799.4	-827.015		0.045
Patient	22		Female	Sup	After	3	-26.259	-29.8862	-28.2474	-25.0077	-27.0107		67.87	98.1568	108.947	91.4298	107.22		0.145	0.125	0.1	0.105	0.141		38.0284	52.5943	49.8967	44.5365	40.8785		268.8	423.5	436.1	403.2	487.025		0.27	0.235	0.16	0.135	0.21375		-312.2	-658.7	-795.2	-641.2	-785.225		0.055
Patient	22		Female	Sup	After	4	-23.6506	-28.3752	-27.6307	-26.5084	-26.8356		64.0725	123.043	99.7006	100.728	104.591		0.115	0.065	0.175	0.22	0.13375		37.7882	38.1701	35.7365	28.0114	41.2322		264.6	452.9	377.3	383.6	462.595		0.18	0.165	0.295	0.345	0.21275		-493.5	-884.8	-713.3	-844.9	-774.55		0.04
Patient	22		Female	Sup	After	5	-27.7751	-28.4587	-28.5357	-27.2401	-26.8051		62.1075	120.977	126.91	98.9642	101.731		0.25	0.18	0.2	0.215	0.13325		23.3021	30.2349	27.2603	33.6905	41.1735		465.5	470.4	668.5	518.7	446.845		0.395	0.24	0.245	0.335	0.21325		-313.6	-903	-991.2	-677.6	-740.005		0.15
Patient	23		Male	Inf	Before	1	-25.4717	-26.6584	-26.5955	-29.1572	-27.1337		73.6237	104.226	131.729	133.109	101.114		0.195	0.105	0.12	0.105	0.14		28.7473	36.7388	58.4961	65.6199	40.5893		289.1	542.5	835.8	949.9	472.955		0.245	0.14	0.16	0.165	0.2175		-419.3	-744.1	-828.1	-924	-715.4		0.11
Patient	23		Male	Inf	Before	2	-27.3279	-28.3264	-26.3245	-27.8745	-27.2655		119.997	102.888	112.33	127.865	103.434		0.085	0.115	0.12	0.095	0.14175		48.8895	51.8943	52.6977	60.5226	42.1428		780.5	497	659.4	756	522.165		0.155	0.215	0.185	0.155	0.221		-1088.5	-625.1	-704.9	-988.4	-727.58		0.04
Patient	23		Male	Inf	Before	3	-26.7588	-27.5994	-28.0776	-28.4646	-27.3405		104.423	123.253	107.805	98.3461	106.805		0.105	0.1	0.09	0.11	0.13825		43.9636	46.8253	54.1385	42.1388	42.2433		656.6	637	404.6	493.5	555.17		0.16	0.13	0.18	0.175	0.21325		-669.9	-1018.5	-860.3	-781.2	-773.71		0.045
Patient	23		Male	Inf	Before	4	-25.3015	-28.481	-27.3815	-30.4859	-27.6148		117.244	143.426	100.698	139.508	112.471		0.095	0.1	0.145	0.1	0.1315		53.1942	48.6764	51.9494	71.8327	46.5406		742	779.1	574.7	890.4	630.56		0.14	0.16	0.21	0.135	0.19625		-938.7	-1054.9	-536.2	-1276.8	-817.215		0.045
Patient	23		Male	Inf	Before	5	-26.9551	-27.7601	-27.9058	-30.7932	-27.685		111.093	149.854	116.758	149.007	118.359		0.11	0.1	0.12	0.11	0.11125		42.1017	52.9718	55.7311	71.3467	51.9238		646.1	757.4	559.3	1102.5	677.67		0.175	0.17	0.16	0.15	0.16825		-828.1	-1135.4	-697.2	-1075.2	-859.74		0.05
Patient	23		Male	Inf	After	1	-24.9176	-27.4444	-29.7082	-29.9242	-27.8906		133.217	110.648	172.926	149.097	124.519		0.22	0.08	0.09	0.085	0.10875		37.1937	53.8252	72.1182	67.123	53.9567		796.6	393.4	1043	784.7	697.69		0.26	0.205	0.125	0.145	0.1695		-1096.2	-966	-1396.5	-1276.1	-950.705		0.18
Patient	23		Male	Inf	After	2	-24.9112	-26.289	-28.6292	-26.5153	-27.7152		106.086	102.649	143.125	102.195	124.068		0.075	0.16	0.09	0.095	0.109		41.7263	48.2785	62.6312	52.3292	53.5048		554.4	494.2	739.2	401.8	672.525		0.11	0.195	0.13	0.165	0.164		-1035.3	-417.9	-1218	-949.9	-961.415		0.04
Patient	23		Male	Inf	After	3	-25.2492	-30.5105	-26.7823	-26.4524	-27.6199		130.716	151.573	120.295	118.379	128.425		0.09	0.105	0.09	0.085	0.10725		58.7882	61.4685	58.7908	52.3731	55.7225		816.9	721	567.7	511.7	693.805		0.125	0.135	0.155	0.115	0.15825		-1087.8	-1192.1	-980	-996.1	-1007.72		0.045
Patient	23		Male	Inf	After	4	-25.4127	-26.7336	-27.5906	-28.1075	-27.4296		79.7892	167.613	129.916	132.148	128.854		0.085	0.09	0.105	0.08	0.10325		38.1132	52.4431	62.9105	61.2357	55.175		249.9	1086.4	756	673.4	682.78		0.115	0.125	0.155	0.145	0.153		-667.1	-1402.1	-1031.1	-1164.1	-1030.61		0.04
Patient	23		Male	Inf	After	5	-25.9767	-28.1961	-27.7326	-28.8608	-27.2972		83.2919	89.8427	106.76	111.08	122.067		0.11	0.11	0.105	0.14	0.1045		45.1856	30.0506	36.33	56.0593	52.4487		433.3	313.6	485.8	703.5	626.325		0.175	0.2	0.175	0.17	0.15625		-646.8	-569.8	-732.9	-734.3	-978.005		0.04
Patient	24		Male	Sup	Before	1	-26.5124	-29.3323	-29.1408	-28.5357	-27.3735		169.062	125.387	137.722	157.931	123.278		0.12	0.09	0.085	0.07	0.099		45.636	42.6363	59.7107	69.1731	51.7935		1158.5	696.5	722.4	968.8	652.75		0.16	0.125	0.125	0.125	0.14625		-1516.9	-1069.6	-1068.2	-1534.4	-1000.72		0.08
Patient	24		Male	Sup	Before	2	-27.712	-28.0345	-29.584	-28.4312	-27.7444		157.307	148.728	172.153	132.205	131.095		0.08	0.085	0.09	0.185	0.1		69.9239	55.5313	72.3513	45.5458	53.7128		1075.2	776.3	1061.9	769.3	727.405		0.12	0.135	0.135	0.245	0.148		-1468.6	-1244.6	-1493.1	-1048.6	-1082.41		0.045
Patient	24		Male	Sup	Before	3	-28.1332	-28.5922	-27.1273	-28.2046	-27.8975		127.424	160.066	144.323	126.128	132.944		0.185	0.21	0.17	0.2	0.11975		28.4348	34.6746	36.2263	32.1559	48.7164		762.3	831.6	877.1	744.8	757.33		0.22	0.255	0.21	0.235	0.1675		-1141	-1229.9	-1151.5	-1156.4	-1103.55		0.15
Patient	24		Male	Sup	Before	4	-28.8805	-28.5698	-27.5388	-29.6841	-28.239		119.482	170.232	158.786	164.271	138.109		0.145	0.17	0.2	0.22	0.1385		34.1722	35.8892	32.7586	40.1077	45.1276		700.7	1049.3	929.6	1101.1	808.08		0.19	0.21	0.235	0.26	0.18525		-1130.5	-1432.2	-1283.8	-1502.9	-1157.8		0.11
Patient	24		Male	Sup	Before	5	-28.7545	-29.2194	-27.9283	-28.8841	-28.44		131.465	131.524	136.691	121.162	144.602		0.17	0.245	0.2	0.21	0.1565		32.2454	33.0594	36.9314	29.0658	43.3115		799.4	739.9	754.6	727.3	862.33		0.21	0.29	0.24	0.245	0.1985		-1117.9	-875.7	-1117.2	-1105.3	-1234.42		0.13
Patient	24		Male	Sup	After	1	-26.7255	-28.4762	-27.6036	-27.5623	-28.2823		160.282	181.272	148.368	134.618	146.324		0.205	0.09	0.095	0.08	0.16175		43.6599	56.4876	64.8397	64.0976	43.9079		1158.5	1129.8	872.2	726.6	879.375		0.245	0.125	0.135	0.125	0.20325		-1500.8	-1582	-1203.3	-1203.3	-1249.43		0.17
Patient	24		Male	Sup	After	2	-29.4801	-29.4312	-29.7143	-26.8271	-28.3669		158.038	157.425	108.81	122.243	143.131		0.08	0.09	0.09	0.08	0.15675		72.9433	58.3561	44.7526	59.0431	43.4951		1143.1	817.6	508.9	613.9	849.415		0.13	0.125	0.14	0.135	0.198		-1485.4	-1285.9	-878.5	-1150.8	-1226.71		0.04
Patient	24		Male	Sup	After	3	-27.4249	-28.6459	-28.1339	-27.1569	-28.3321		124.528	158.89	119.888	121.947	141.496		0.085	0.095	0.095	0.085	0.1365		42.3145	57.6894	47.3725	54.5488	47.0167		839.3	893.9	586.6	632.1	836.22		0.12	0.13	0.145	0.12	0.17775		-1066.1	-1226.4	-949.9	-1094.1	-1209.6		0.045
Patient	24		Male	Sup	After	4	-28.0584	-29.5496	-26.9702	-26.6459	-28.1596		150.484	135.153	102.465	92.5029	134.888		0.085	0.1	0.1	0.085	0.11825		66.9191	58.2753	41.3976	43.273	50.3636		967.4	697.9	432.6	454.3	774.795		0.125	0.155	0.145	0.12	0.16025		-1291.5	-1001.7	-758.1	-806.4	-1135.01		0.05
Patient	24		Male	Sup	After	5	-26.6438	-29.7608	-27.0545	-27.3184	-27.9592		103.007	109.364	125.611	105.459	131.018		0.085	0.125	0.1	0.08	0.0965		39.5176	47.8353	57.6514	51.2726	53.6124		527.8	449.4	660.8	480.2	729.645		0.125	0.165	0.15	0.15	0.1405		-868	-669.2	-944.3	-938.7	-1095.22		0.045
Patient	25		Female	Sup	Before	1	-28.2215	-28.8236	-28.7833	-25.2757	-27.996		69.7525	105.969	93.6188	124.898	119.503		0.205	0.105	0.12	0.075	0.09825		27.7217	43.6744	55.159	51.3367	51.0527		163.8	454.3	457.8	630	620.585		0.345	0.15	0.215	0.11	0.15		-562.1	-749.7	-735	-1144.5	-980.315		0.15
Patient	25		Female	Sup	Before	2	-30.569	-28.5748	-26.8066	-26.949	-27.8683		117.114	126.691	93.9581	67.6003	112.445		0.09	0.085	0.08	0.09	0.0985		57.5692	56.6144	41.935	34.8492	48.8463		504	483	313.6	223.3	542.605		0.155	0.145	0.125	0.195	0.1545		-1021.3	-1117.9	-838.6	-525	-915.425		0.04
Patient	25		Female	Sup	Before	3	-24.6762	-29.2568	-27.2662	-25.657	-27.6431		94.4771	78.8519	79.1376	117.464	104.679		0.075	0.13	0.125	0.085	0.10125		39.523	46.7259	49.1434	47.6648	47.9029		415.8	286.3	364.7	590.1	477.855		0.125	0.27	0.23	0.12	0.166		-854.7	-482.3	-595.7	-986.3	-844.55		0.04
Patient	25		Female	Sup	Before	4	-28.4534	-30.1485	-27.0642	-26.4612	-27.6882		79.3045	91.3797	83.8759	76.8903	97.2212		0.115	0.115	0.13	0.09	0.10525		44.729	44.4347	48.8485	30.2865	45.8246		275.1	388.5	373.8	333.9	418.81		0.22	0.21	0.235	0.125	0.17825		-631.4	-654.5	-541.8	-660.8	-776.09		0.04
Patient	25		Female	Sup	Before	5	-27.1722	-28.0712	-26.1338	-27.6607	-27.6012		67.0155	97.4942	79.2974	87.3701	91.608		0.105	0.115	0.125	0.1	0.108		31.3073	52.0338	43.3144	37.694	44.2282		382.2	443.8	259.7	394.8	386.925		0.265	0.2	0.275	0.165	0.194		-506.8	-588	-453.6	-626.5	-713.825		0.04
Patient	25		Female	Sup	After	1	-25.7584	-29.5191	-28.5104	-28.7204	-27.6715		118.251	107.908	110.258	129.053	95.1696		0.26	0.095	0.08	0.09	0.109		24.3173	57.896	55.9612	58.1712	45.1509		569.8	483.7	357.7	609	402.64		0.31	0.19	0.19	0.15	0.195		-1119.3	-822.5	-1001	-1069.6	-754.88		0.225
Patient	25		Female	Sup	After	2	-26.8296	-26.9822	-26.6246	-25.7914	-27.3379		96.2541	132.658	93.5302	93.2806	95.6875		0.085	0.125	0.125	0.095	0.11325		45.0601	45.7427	48.1229	47.5266	44.9252		413	733.6	374.5	513.8	428.19		0.13	0.18	0.175	0.165	0.1965		-912.8	-777.7	-714.7	-700.7	-735.035		0.04
Patient	25		Female	Sup	After	3	-25.2855	-27.552	-27.7738	-26.9034	-27.3708		87.6436	87.0243	72.2754	110.064	95.0414		0.075	0.12	0.125	0.085	0.11275		44.5355	44.864	47.23	41.7348	44.6905		314.3	343	381.5	466.2	420.595		0.17	0.18	0.27	0.11	0.19575		-782.6	-613.2	-471.1	-938.7	-729.365		0.04
Patient	25		Female	Sup	After	4	-27.7969	-28.0742	-26.1907	-25.1981	-27.1274		104.46	120.779	84.8803	122.599	100.105		0.075	0.09	0.1	0.09	0.108		47.513	55.023	49.02	57.0515	46.706		389.9	436.1	337.4	785.4	449.47		0.15	0.12	0.23	0.13	0.18775		-1003.8	-994	-630	-1072.4	-789.95		0.04
Patient	25		Female	Sup	After	5	-26.8196	-28.7935	-28.9128	-27.1927	-27.2615		100.859	111.627	108.208	110.046	105.083		0.095	0.09	0.125	0.09	0.10575		43.9526	49.5483	58.713	56.1979	48.9091		448.7	419.3	614.6	551.6	477.155		0.135	0.18	0.185	0.165	0.17575		-798.7	-972.3	-866.6	-908.6	-858.515		0.05
Patient	26		Male	Sup	Before	1	-27.0797	-28.3611	-28.101	-28.3037	-27.2283		69.3526	84.5781	98.3943	77.1233	98.2818		0.24	0.115	0.14	0.11	0.10975		29.5529	39.721	48.7159	38.9498	46.9388		276.5	293.3	369.6	275.1	436.87		0.315	0.16	0.195	0.18	0.17625		-356.3	-558.6	-504.7	-545.3	-756.14		0.14
Patient	26		Male	Sup	Before	2	-28.2306	-29.2213	-29.1162	-27.5913	-27.6249		73.1949	94.7817	99.781	83.4455	95.0558		0.15	0.135	0.135	0.1	0.11425		37.5171	39.8746	41.2299	41.2392	45.6092		345.8	392	467.6	377.3	414.26		0.215	0.2	0.18	0.195	0.18325		-345.1	-534.1	-526.4	-553	-698.775		0.065
Patient	26		Male	Sup	Before	3	-26.8054	-29.4816	-28.1047	-28.5528	-27.8964		84.9397	93.062	88.7671	85.8289	94.8354		0.12	0.14	0.13	0.11	0.119		46.2558	45.4479	42.4161	39.8647	45.3902		403.9	375.9	317.1	266	407.155		0.21	0.2	0.205	0.14	0.1845		-492.8	-519.4	-483.7	-575.4	-662.06		0.065
Patient	26		Male	Sup	Before	4	-26.8674	-29.7558	-29.2144	-26.5898	-28.1548		78.4327	95.5076	91.2897	77.2622	90.324		0.12	0.125	0.145	0.105	0.126		39.8198	42.5039	47.6808	37.4597	43.333		296.8	357	320.6	253.4	371.105		0.205	0.185	0.205	0.195	0.1925		-476	-585.9	-469.7	-485.8	-577.92		0.06
Patient	26		Male	Sup	Before	5	-27.1526	-28.6743	-27.8569	-28.0373	-28.1549		75.7888	88.0574	82.1235	71.1831	84.6447		0.125	0.14	0.12	0.12	0.13125		35.9135	40.1272	36.541	37.322	40.4076		331.1	350.7	458.5	227.5	337.785		0.21	0.195	0.21	0.335	0.20675		-419.3	-483.7	-532	-459.9	-495.355		0.07
Patient	26		Male	Sup	After	1	-28.8447	-27.8009	-27.5759	-27.7936	-28.1634		87.8565	83.7601	83.0335	81.0016	84.9549		0.285	0.125	0.12	0.105	0.13275		30.7174	41.1794	44.1889	35.4176	40.1358		361.9	266	284.9	312.2	338.31		0.33	0.17	0.245	0.16	0.2095		-428.4	-510.3	-515.2	-550.9	-497.35		0.205
Patient	26		Male	Sup	After	2	-28.7922	-29.2268	-27.6573	-25.5289	-28.0157		80.6913	89.0777	89.2881	83.4845	84.5218		0.13	0.13	0.135	0.125	0.13275		43.5886	43.6569	47.508	40.2047	40.8907		364.7	311.5	350.7	380.8	329.56		0.225	0.205	0.2	0.18	0.2105		-438.9	-520.1	-522.2	-469	-496.93		0.065
Patient	26		Male	Sup	After	3	-28.8099	-29.47	-28.418	-27.2811	-28.0674		82.4412	81.22	95.2631	75.8586	83.6311		0.115	0.135	0.13	0.115	0.1325		36.8416	41.9499	46.7404	36.4821	40.2922		324.8	260.4	326.2	275.1	320.74		0.165	0.215	0.205	0.18	0.211		-515.2	-450.1	-515.9	-459.2	-490.385		0.055
Patient	26		Male	Sup	After	4	-30.3003	-28.6354	-28.8708	-29.5223	-28.3125		73.3295	99.3694	88.2207	105.122	84.8085		0.11	0.13	0.135	0.12	0.1325		40.2634	50.647	50.2774	43.9526	41.176		238.7	382.2	396.2	576.8	339.045		0.195	0.185	0.255	0.16	0.21125		-493.5	-540.4	-480.9	-610.4	-495.775		0.045
Patient	26		Male	Sup	After	5	-28.2895	-28.4975	-29.2111	-27.473	-28.4		82.2753	95.7885	101.19	96.6852	87.7478		0.11	0.135	0.14	0.115	0.13225		45.1604	48.1972	53.3173	47.2045	43.3748		379.4	384.3	487.9	426.3	354.55		0.205	0.195	0.22	0.185	0.204		-581	-545.3	-536.9	-561.4	-512.26		0.045
Patient	28		Female	Inf	Before	1	-26.9373	-30.0426	-25.5647	-22.9023	-28.0715		44.0964	104.616	70.3254	51.332	84.4837		0.29	0.14	0.11	0.14	0.1345		21.59	53.7025	31.9192	31.0604	42.7132		165.2	441	208.6	154.7	341.775		0.555	0.205	0.185	0.275	0.21975		-179.2	-571.2	-594.3	-278.6	-493.185		0.175
Patient	28		Female	Inf	Before	2	-26.0292	-26.1209	-26.6577	-25.8772	-27.7455		61.7368	66.0926	72.9039	72.4337	81.015		0.12	0.13	0.155	0.13	0.13525		35.1924	36.6055	37.3121	38.7838	41.36		168	146.3	213.5	266.7	311.115		0.2	0.29	0.21	0.185	0.2235		-356.3	-373.8	-313.6	-380.1	-466.865		0.035
Patient	28		Female	Inf	Before	3	-24.3026	-27.4612	-27.4598	-27.4325	-27.3794		60.9621	77.2796	67.5866	71.5447	78.1445		0.105	0.135	0.13	0.14	0.136		33.2009	40.1735	29.2169	39.9569	40.3867		196	326.9	186.2	250.6	299.775		0.13	0.245	0.225	0.2	0.22525		-379.4	-419.3	-343	-401.1	-446.985		0.08
Patient	28		Female	Inf	Before	4	-24.1061	-26.2173	-26.7648	-25.6863	-26.6517		57.7965	84.8236	72.7571	67.3961	73.9811		0.12	0.12	0.125	0.11	0.135		34.0078	40.4765	34.3099	35.8674	38.3627		190.4	270.2	200.9	203	263.305		0.225	0.2	0.18	0.18	0.22475		-340.2	-515.2	-402.5	-422.1	-424.725		0.045
Patient	28		Female	Inf	Before	5	-25.3301	-26.969	-27.6474	-26.5164	-26.3013		58.1962	88.5726	68.8429	80.1401	69.9717		0.16	0.12	0.12	0.13	0.1365		34.1835	46.3929	39.4868	42.9276	36.8183		210	304.5	168	339.5	230.51		0.26	0.205	0.325	0.205	0.23425		-285.6	-562.8	-404.6	-429.8	-397.635		0.035
Patient	28		Female	Inf	After	1	-25.4084	-27.1638	-28.2388	-26.8584	-26.4124		54.4512	85.2061	60.1027	77.9724	70.3399		0.215	0.12	0.125	0.135	0.13225		24.6894	41.1114	35.858	43.6972	37.1725		138.6	272.3	133.7	337.4	226.135		0.33	0.195	0.335	0.22	0.22725		-359.8	-492.1	-336.7	-419.3	-396.865		0.14
Patient	28		Female	Inf	After	2	-26.6254	-28.2297	-25.256	-28.8317	-26.6253		72.5879	84.7943	78.5613	72.9486	72.1261		0.125	0.135	0.125	0.12	0.13075		38.7942	44.9108	39.4489	38.9382	37.8824		226.1	305.2	276.5	350	244.3		0.21	0.2	0.205	0.16	0.22175		-465.5	-479.5	-434.7	-462.7	-417.795		0.045
Patient	28		Female	Inf	After	3	-26.2985	-26.8153	-26.3502	-27.2105	-26.6262		75.1192	80.449	88.748	74.1901	74.1828		0.12	0.135	0.125	0.12	0.13025		40.3739	40.6269	36.7332	41.1528	38.6994		243.6	257.6	340.9	272.3	252.035		0.215	0.205	0.145	0.225	0.22125		-445.9	-449.4	-520.8	-455	-434.21		0.05
Patient	28		Female	Inf	After	4	-26.7491	-28.5129	-24.8063	-27.5222	-26.867		90.2307	84.412	85.5386	63.6167	76.234		0.105	0.12	0.12	0.115	0.1295		46.9671	41.9475	39.3153	35.2864	39.6421		373.8	257.6	316.4	197.4	266.07		0.175	0.175	0.18	0.235	0.22025		-653.8	-513.8	-518.7	-375.9	-453.32		0.05
Patient	28		Female	Inf	After	5	-25.6105	-26.6681	-27.8406	-26.5489	-26.8773		50.4569	74.351	63.625	72.735	74.5048		0.135	0.125	0.12	0.105	0.12725		31.1081	38.9378	37.3296	36.7152	38.6971		127.4	184.1	252.7	230.3	254.695		0.3	0.2	0.175	0.165	0.2125		-296.1	-452.9	-401.1	-485.1	-450.94		0.045
Patient	29		Female	Sup	Before	1	-21.7955	-25.8173	-26.6228	-25.4042	-26.4758		53.4614	63.0729	77.8584	68.6811	73.7719		0.245	0.15	0.125	0.135	0.13025		23.1482	30.1912	34.4429	38.4155	37.7392		173.6	174.3	291.9	249.2	255.045		0.305	0.195	0.195	0.23	0.20475		-258.3	-275.1	-444.5	-382.9	-438.585		0.145
Patient	29		Female	Sup	Before	2	-22.9362	-27.7097	-26.6872	-25.2022	-26.1554		47.4672	65.7585	63.3583	62.0185	70.2574		0.165	0.12	0.145	0.11	0.132		29.7738	33.9494	28.7849	36.0764	36.0638		159.6	136.5	199.5	358.4	239.855		0.26	0.19	0.205	0.245	0.211		-273.7	-382.9	-361.9	-408.1	-417.795		0.035
Patient	29		Female	Sup	Before	3	-23.9425	-26.7055	-27.1086	-24.0546	-25.9122		28.9364	49.1091	56.1729	47.3389	63.41		0.345	0.3	0.12	0.1	0.15025		21.3404	30.8418	33.9871	28.5618	33.856		124.6	144.9	123.2	100.8	208.81		0.445	0.385	0.415	0.32	0.24975		-116.9	-150.5	-320.6	-321.3	-369.705		0.02
Patient	29		Female	Sup	Before	4	-22.7869	-26.8321	-26.5975	-25.3414	-25.6106		41.4471	72.6116	62.1052	59.9124	59.0239		0.105	0.11	0.13	0.115	0.15025		27.2579	33.0055	30.4557	34.4882	31.9406		130.9	195.3	154.7	183.4	184.765		0.275	0.195	0.195	0.24	0.25675		-242.9	-455	-366.8	-364.7	-338.065		0.05
Patient	29		Female	Sup	Before	5	-22.7356	-25.8451	-25.8811	-25.3127	-25.2659		41.9539	71.487	50.0739	59.5929	57.1209		0.19	0.125	0.165	0.125	0.15625		26.8303	35.7426	27.6047	28.897	30.6898		152.6	201.6	90.3	221.9	178.36		0.325	0.205	0.26	0.2	0.26425		-149.1	-395.5	-239.4	-335.3	-312.27		0.035
Patient	29		Female	Sup	After	1	-24.5944	-26.1878	-26.6517	-27.8398	-25.5476		63.0636	88.5055	98.6008	78.3176	60.3916		0.245	0.11	0.11	0.11	0.15225		24.9366	43.5176	48.4131	43.0924	32.3779		195.3	345.8	382.9	265.3	193.375		0.305	0.185	0.17	0.17	0.2595		-391.3	-604.8	-716.8	-548.8	-357.315		0.175
Patient	29		Female	Sup	After	2	-25.4533	-28.3019	-27.8626	-28.2813	-25.9158		75.8458	82.1525	81.3779	97.047	65.2826		0.115	0.115	0.11	0.11	0.14775		42.0877	40.9553	36.8326	50.1483	34.4498		283.5	230.3	254.8	451.5	211.68		0.205	0.235	0.16	0.195	0.25425		-514.5	-542.5	-569.1	-633.5	-398.965		0.045
Patient	29		Female	Sup	After	3	-25.5387	-28.0288	-28.305	-22.8736	-26.0626		69.5879	73.368	74.7528	70.1121	70.5958		0.11	0.145	0.11	0.1	0.12775		37.807	36.617	36.5492	38.2498	36.1744		245	231.7	193.2	258.3	233.415		0.19	0.2	0.165	0.17	0.21225		-471.8	-423.5	-534.1	-502.6	-450.1		0.045
Patient	29		Female	Sup	After	4	-25.4178	-27.755	-27.3887	-26.2851	-26.327		59.8716	74.6867	73.9668	67.8901	72.6127		0.115	0.12	0.11	0.095	0.12675		31.4345	34.7833	37.0744	29.914	36.5744		234.5	219.1	182	198.8	241.92		0.135	0.22	0.16	0.125	0.199		-396.9	-466.2	-490	-482.3	-470.4		0.045
Patient	29		Female	Sup	After	5	-26.5899	-27.9671	-27.204	-24.6201	-26.6573		51.3704	74.8134	66.0638	74.2619	74.7828		0.14	0.115	0.155	0.145	0.12425		30.7594	29.3845	29.6787	39.9221	37.1079		142.1	277.9	215.6	336.7	257.215		0.33	0.16	0.22	0.225	0.19625		-268.8	-484.4	-355.6	-357	-487.725		0.045
Patient	30		Male	Sup	Before	1	-27.7606	-28.1836	-27.2875	-26.6686	-26.8887		84.8105	126.032	105.357	94.2425	78.8806		0.205	0.105	0.1	0.095	0.12075		31.0669	55.8804	51.4947	49.0673	38.4854		314.3	677.6	406	377.3	286.51		0.4	0.165	0.145	0.175	0.199		-853.3	-879.2	-827.4	-813.4	-543.305		0.17
Patient	30		Male	Sup	Before	2	-27.5286	-30.045	-27.3787	-25.0327	-26.893		107.492	126.941	105.013	83.3715	83.2003		0.085	0.1	0.1	0.115	0.11825		56.4444	60.0917	44.4696	42.726	40.1708		568.4	539.7	462.7	357.7	321.93		0.17	0.16	0.14	0.175	0.1915		-927.5	-915.6	-838.6	-561.4	-592.48		0.045
Patient	30		Male	Sup	Before	3	-26.3345	-29.4073	-26.7979	-25.9019	-27.0777		102.466	108.293	91.3853	99.6081	88.8969		0.1	0.095	0.105	0.1	0.115		49.0278	43.9702	39.329	49.3513	41.7935		499.8	518.7	358.4	466.2	367.675		0.155	0.145	0.15	0.145	0.185		-707	-858.9	-620.9	-769.3	-643.685		0.05
Patient	30		Male	Sup	Before	4	-26.2866	-27.6483	-25.5231	-24.3272	-26.9247		71.927	112.134	93.3045	115.617	94.7252		0.1	0.11	0.085	0.095	0.1125		35.5368	46.7811	49.6725	51.8527	44.3254		234.5	484.4	410.2	724.5	418.635		0.15	0.15	0.135	0.14	0.18175		-494.2	-798	-599.2	-917	-692.335		0.045
Patient	30		Male	Sup	Before	5	-24.6279	-28.2657	-29.0065	-26.1679	-27.009		110.237	130.551	111.798	102.193	104.139		0.095	0.1	0.09	0.1	0.104		49.8284	56.4202	42.3347	46.7667	47.6056		725.9	588	522.9	499.1	486.815		0.125	0.16	0.13	0.155	0.1635		-862.4	-959.7	-958.3	-749.7	-795.55		0.05
Patient	30		Male	Sup	After	1	-27.2884	-29.8419	-27.8716	-26.4311	-27.0856		77.7003	159.487	88.5155	80.8314	103.943		0.195	0.125	0.1	0.105	0.105		31.9292	47.8543	37.2865	35.4522	45.8563		304.5	919.8	317.8	441.7	497.245		0.31	0.285	0.145	0.14	0.16325		-601.3	-1094.1	-645.4	-578.2	-772.835		0.145
Patient	30		Male	Sup	After	2	-28.1653	-27.6392	-27.0934	-26.2279	-27.0427		57.6516	105.772	80.5465	80.0242	99.0021		0.105	0.255	0.2	0.215	0.12375		30.5258	25.7257	28.9649	30.0664	41.4338		140.7	457.1	250.6	301	458.29		0.4	0.305	0.25	0.28	0.19275		-416.5	-702.8	-631.4	-550.9	-725.76		0.045
Patient	30		Male	Sup	After	3	-26.7478	-28.7554	-28.1055	-26.7989	-27.141		64.2022	89.4851	68.0166	91.1541	94.5574		0.225	0.24	0.225	0.22	0.14925		25.7883	29.3174	28.9323	26.3465	37.8691		208.6	305.9	177.1	396.9	420.56		0.35	0.29	0.53	0.275	0.23525		-476	-670.6	-431.9	-660.1	-689.885		0.155
Patient	30		Male	Sup	After	4	-27.8098	-27.3031	-27.5276	-27.0833	-27.4379		86.0331	151.296	120.188	110.977	98.333		0.21	0.2	0.21	0.23	0.17225		25.6197	41.3767	32.3285	32.2608	35.2563		371	1082.2	534.8	661.5	460.355		0.26	0.24	0.26	0.28	0.2585		-637.7	-1183	-980.7	-802.2	-729.645		0.15
Patient	30		Male	Sup	After	5	-26.8073	-27.5452	-27.939	-27.3193	-27.515		93.7479	114.687	91.6032	97.291	95.4605		0.21	0.16	0.22	0.225	0.19375		30.4371	49.0843	28.0704	22.572	31.997		403.2	473.2	310.1	441.7	424.97		0.25	0.22	0.27	0.275	0.28075		-710.5	-951.3	-617.4	-734.3	-703.815		0.165
Patient	31		Male	Inf	Before	1	-25.2552	-26.601	-26.1035	-25.7795	-27.1304		64.7103	109.06	87.438	68.4538	91.6169		0.18	0.1	0.115	0.095	0.192		24.3124	37.6647	37.05	31.6376	30.9041		310.1	519.4	389.2	263.2	399.875		0.23	0.145	0.16	0.15	0.271		-428.4	-850.5	-582.4	-501.9	-676.025		0.13
Patient	31		Male	Inf	Before	2	-25.4582	-27.6288	-26.4475	-26.0923	-26.9554		65.5939	112.77	103.508	91.6122	94.0914		0.11	0.115	0.125	0.115	0.1765		31.6672	46.1047	38.8366	46.556	33.2982		264.6	527.1	497.7	547.4	434.245		0.15	0.175	0.16	0.165	0.24175		-411.6	-797.3	-694.4	-756	-693.91		0.045
Patient	31		Male	Inf	Before	3	-24.5235	-26.942	-26.2257	-27.313	-26.6852		54.3543	102.177	66.8285	64.6245	92.8477		0.115	0.105	0.1	0.115	0.15275		27.7671	41.5532	30.3253	36.5251	34.5875		184.1	430.5	157.5	177.8	427.315		0.15	0.14	0.13	0.195	0.20025		-294.7	-738.5	-442.4	-523.6	-681.94		0.07
Patient	31		Male	Inf	Before	4	-26.1913	-28.0625	-25.2009	-24.2868	-26.3861		75.5434	95.8872	86.8468	70.902	85.882		0.1	0.105	0.115	0.09	0.13075		34.8509	44.8809	35.874	32.499	35.4134		252	296.1	317.1	266	351.4		0.14	0.165	0.155	0.125	0.1775		-536.2	-643.3	-548.1	-547.4	-615.51		0.05
Patient	31		Male	Inf	Before	5	-26.585	-26.896	-27.0125	-25.2203	-26.1913		63.5524	103.738	84.0082	82.1614	82.6885		0.105	0.11	0.115	0.105	0.11175		29.9532	50.018	36.5482	34.5035	36.4564		226.8	416.5	314.3	322.7	334.005		0.145	0.17	0.155	0.16	0.15825		-599.9	-720.3	-532.7	-588	-586.88		0.05
Patient	31		Male	Inf	After	1	-25.5146	-26.8732	-27.5677	-26.4806	-26.3261		82.9709	99.4308	89.5832	85.1963	84.0645		0.205	0.11	0.11	0.09	0.113		25.1184	39.404	41.4192	39.0636	37.1734		415.8	443.1	405.3	245.7	335.405		0.245	0.175	0.145	0.155	0.16		-674.8	-704.2	-590.1	-690.9	-601.72		0.165
Patient	31		Male	Inf	After	2	-26.6143	-27.1816	-24.5015	-25.4799	-26.2337		60.8627	85.8527	87.3032	80.343	81.1083		0.11	0.095	0.09	0.09	0.109		28.8338	44.8425	36.2642	38.7118	36.4478		186.2	292.6	315	312.2	298.865		0.15	0.22	0.125	0.15	0.15975		-381.5	-660.1	-657.3	-662.9	-586.845		0.05
Patient	31		Male	Inf	After	3	-27.3156	-27.6812	-27.2393	-27.0066	-26.4456		61.5482	101.035	84.3358	100.25	84.0676		0.135	0.095	0.125	0.105	0.11025		37.0814	48.31	41.998	49.3018	38.4738		231.7	298.2	292.6	469.7	315.98		0.215	0.22	0.18	0.165	0.168		-471.1	-788.2	-518.7	-774.9	-614.53		0.035
Patient	31		Male	Inf	After	4	-27.0025	-27.1257	-26.1103	-25.2907	-26.535		89.6205	107.056	108.483	87.5836	87.2457		0.09	0.11	0.13	0.09	0.11075		36.6569	45.3692	50.2423	39.8806	39.676		310.1	413.7	552.3	389.9	342.72		0.12	0.15	0.18	0.15	0.16875		-714.7	-747.6	-640.5	-679.7	-639.905		0.05
Patient	31		Male	Inf	After	5	-25.3731	-27.2875	-26.3849	-26.2859	-26.5158		96.5144	103.745	100.408	62.1863	88.7154		0.09	0.11	0.13	0.085	0.10975		40.0105	39.0268	42.97	32.8265	39.8666		430.5	455	455.7	138.6	352.695		0.135	0.16	0.175	0.12	0.16675		-753.2	-705.6	-614.6	-487.2	-645.89		0.055
Patient	32		Female	Inf	Before	1	-27.0547	-27.8047	-27.0574	-26.9136	-26.6356		48.0866	106.56	90.1246	86.6214	87.426		0.23	0.105	0.105	0.11	0.1115		27.6896	54.1752	48.4483	49.1135	41.5877		310.1	461.3	324.8	375.2	350.77		0.425	0.24	0.25	0.21	0.187		-371.7	-670.6	-632.1	-781.2	-635.67		0.12
Patient	32		Female	Inf	Before	2	-26.707	-27.27	-26.4948	-26.7749	-26.809		84.1232	88.1094	90.642	91.6981	89.4366		0.135	0.135	0.105	0.135	0.11775		45.4364	52.1077	49.0499	51.0095	44.0352		434	433.3	332.5	539.7	382.445		0.2	0.245	0.255	0.2	0.19975		-430.5	-630	-639.8	-573.3	-631.26		0.065
Patient	32		Female	Inf	Before	3	-26.5146	-27.0592	-27.1363	-25.579	-26.6613		92.335	101.799	98.2299	85.507	90.9717		0.12	0.13	0.15	0.135	0.1215		35.7116	54.553	41.7815	44.1366	44.0098		393.4	547.4	489.3	476	413.14		0.19	0.215	0.195	0.185	0.2		-518.7	-647.5	-516.6	-511	-613.305		0.065
Patient	32		Female	Inf	Before	4	-27.5315	-27.1428	-27.3038	-27.8676	-26.8772		82.024	109.075	74.0469	94.5242	89.3181		0.145	0.125	0.09	0.11	0.124		44.2835	54.441	45.4882	50.6251	45.1442		366.1	523.6	384.3	490.7	418.075		0.205	0.185	0.27	0.195	0.21275		-426.3	-761.6	-533.4	-640.5	-592.27		0.05
Patient	32		Female	Inf	Before	5	-26.1094	-25.6092	-26.5392	-27.0724	-26.8771		66.5501	89.9692	82.1928	85.233	87.3726		0.14	0.115	0.12	0.105	0.12725		38.7176	47.5308	39.495	43.5443	45.8669		241.5	300.3	272.3	319.9	400.785		0.25	0.175	0.18	0.175	0.22225		-422.8	-672.7	-557.2	-580.3	-575.89		0.05
Patient	32		Female	Inf	After	1	-27.8525	-25.8329	-28.7213	-27.1747	-26.9147		87.5243	124.513	101.796	96.2239	91.3059		0.17	0.085	0.105	0.115	0.1235		33.3545	48.0017	52.1916	52.8117	46.2135		329	592.2	354.9	579.6	420		0.23	0.195	0.17	0.2	0.20575		-666.4	-1073.1	-715.4	-657.3	-608.72		0.12
Patient	32		Female	Inf	After	2	-28.1389	-27.3237	-26.6639	-29.0044	-27.1089		96.9995	104.485	114.514	90.1838	93.8863		0.095	0.09	0.1	0.185	0.1215		49.7354	54.7698	55.8593	47.8534	46.7443		385	535.5	569.8	592.9	437.185		0.145	0.195	0.14	0.27	0.19825		-693	-832.3	-794.5	-712.6	-646.66		0.045
Patient	32		Female	Inf	After	3	-27.9993	-30.1124	-25.3672	-26.8967	-27.3132		92.5175	105.231	105.35	90.7981	94.6876		0.115	0.1	0.1	0.105	0.11575		50.504	58.4603	54.2486	48.4786	48.5197		504.7	499.1	476.7	583.1	445.06		0.195	0.23	0.165	0.175	0.19725		-608.3	-817.6	-754.6	-679.7	-679.98		0.05
Patient	32		Female	Inf	After	4	-26.8373	-27.296	-26.6101	-27.5341	-27.2348		96.3222	112.792	105.543	98.5957	97.3667		0.105	0.11	0.095	0.105	0.113		43.2288	53.9956	54.6772	53.3555	49.0407		534.1	483.7	414.4	518	454.335		0.195	0.18	0.17	0.19	0.19125		-686.7	-805.7	-861	-752.5	-717.185		0.05
Patient	32		Female	Inf	After	5	-28.3216	-26.8352	-27.7567	-27.6128	-27.4946		76.0129	97.9383	95.9195	90.8754	99.2068		0.115	0.1	0.105	0.12	0.111		36.3664	50.4968	43.1033	49.9032	49.5698		357	378.7	382.2	450.1	476.035		0.19	0.185	0.16	0.215	0.18975		-509.6	-711.9	-692.3	-591.5	-730.8		0.045
Patient	33		Male	Inf	Before	1	-27.9018	-30.5355	-26.7717	-29.1391	-27.7329		66.2353	90.4557	99.6167	104.695	96.7541		0.21	0.14	0.105	0.1	0.115		24.8634	49.1808	39.2408	54.8989	48.661		265.3	307.3	453.6	469.7	458.045		0.285	0.27	0.17	0.195	0.196		-590.1	-487.2	-708.4	-805	-704.725		0.16
Patient	33		Male	Inf	Before	2	-24.7579	-27.3221	-27.3214	-27.3392	-27.5134		113.072	160.17	133.442	81.2348	100.841		0.085	0.115	0.15	0.095	0.11375		47.0856	51.3043	52.8072	37.2227	47.6711		617.4	812	1002.4	390.6	495.005		0.125	0.19	0.2	0.14	0.19125		-973	-1127.7	-558.6	-623	-717.22		0.045
Patient	33		Male	Inf	Before	3	-28.4963	-29.5623	-25.1121	-28.8551	-27.5959		101.587	115.52	119.513	106.96	103.325		0.08	0.135	0.105	0.115	0.1145		38.9782	45.7119	58.2872	56.8585	47.0783		504.7	497.7	690.2	601.3	506.52		0.125	0.23	0.165	0.19	0.1885		-875.7	-759.5	-844.2	-707	-733.53		0.04
Patient	33		Male	Inf	Before	4	-29.6052	-27.8207	-27.9929	-31.8551	-28.0457		99.4761	131.612	118.04	131.667	106.702		0.085	0.11	0.105	0.11	0.11425		32.1828	47.457	59.5196	65.6789	47.0574		548.8	628.6	620.2	816.2	539.7		0.14	0.18	0.14	0.19	0.18425		-842.1	-903	-907.9	-849.8	-753.375		0.045
Patient	33		Male	Inf	Before	5	-25.5215	-27.2033	-25.414	-26.7387	-27.7633		108.643	136.888	119	97.8611	111.784		0.08	0.12	0.105	0.1	0.1125		49.7115	48.7304	56.5115	51.2365	48.3734		553	670.6	637	483	578.48		0.135	0.19	0.165	0.165	0.1795		-970.2	-870.1	-858.9	-723.1	-799.225		0.04
Patient	33		Male	Inf	After	1	-24.8916	-26.821	-26.5126	-28.888	-27.4016		119.778	100.056	126.649	105.279	116.322		0.175	0.105	0.1	0.105	0.109		38.5036	48.2079	59.3063	55.0237	50.0163		669.9	358.4	669.9	558.6	616.525		0.215	0.175	0.17	0.2	0.1715		-1099.7	-766.5	-910.7	-814.1	-849.24		0.13
Patient	33		Male	Inf	After	2	-26.414	-28.4564	-28.1285	-26.8743	-27.5582		121.451	117.301	124.06	102.028	115.168		0.085	0.1	0.11	0.09	0.106		59.4469	55.6161	60.3965	49.8922	51.8629		618.8	490.7	686	399.7	585.165		0.135	0.155	0.165	0.16	0.1695		-1028.3	-835.1	-853.3	-800.8	-861		0.045
Patient	33		Male	Inf	After	3	-27.0759	-27.1219	-28.258	-26.6269	-27.411		96.1514	142.351	102.236	124.738	116.263		0.09	0.105	0.1	0.085	0.10325		38.205	53.9872	40.5192	56.463	51.3298		464.8	805.7	463.4	644.7	589.4		0.145	0.155	0.165	0.12	0.16325		-814.1	-983.5	-744.8	-1074.5	-882.525		0.045
Patient	33		Male	Inf	After	4	-26.1918	-29.3572	-27.6542	-29.1552	-27.1653		119.971	136.107	107.821	143.631	117.6		0.08	0.1	0.1	0.095	0.1015		56.9766	58.106	49.636	67.2557	52.6866		605.5	716.8	481.6	905.1	594.16		0.135	0.17	0.155	0.135	0.1605		-1099.7	-1058.4	-817.6	-1169	-914.62		0.045
Patient	33		Male	Inf	After	5	-27.0388	-27.6127	-28.5194	-29.0739	-27.5336		106.036	135.855	109.778	105.002	117.314		0.08	0.105	0.12	0.09	0.101		46.296	55.4139	54.7172	51.0943	52.7532		441	786.8	507.5	436.8	585.585		0.12	0.16	0.18	0.185	0.16		-926.1	-919.1	-723.8	-841.4	-914.025		0.045
Patient	34		Female	Sup	Before	1	-26.2343	-28.7849	-27.1719	-27.0261	-27.6388		104.902	115.471	105.021	77.8443	114.888		0.17	0.11	0.1	0.095	0.1005		40.1805	55.6509	41.4874	38.9568	51.5149		491.4	494.2	443.1	269.5	557.655		0.245	0.15	0.15	0.165	0.1575		-804.3	-835.1	-772.1	-601.3	-885.115		0.12
Patient	34		Female	Sup	Before	2	-27.0034	-27.5048	-27.7702	-25.3892	-27.5285		105.433	80.0337	90.6908	86.6639	109.787		0.1	0.14	0.115	0.105	0.10425		50.7763	36.3952	42.365	42.0042	48.8243		485.1	334.6	333.2	397.6	525.42		0.145	0.22	0.17	0.155	0.16125		-779.1	-422.1	-576.8	-599.9	-828.135		0.045
Patient	34		Female	Sup	Before	3	-24.8649	-26.9841	-28.4004	-26.3145	-27.4026		93.4873	92.9638	90.0249	92.7812	104.976		0.095	0.1	0.105	0.11	0.10575		44.4901	44.7619	38.7054	42.1196	47.8694		422.1	292.6	363.3	405.3	480.655		0.14	0.16	0.145	0.155	0.162		-751.1	-719.6	-572.6	-620.2	-780.465		0.045
Patient	34		Female	Sup	Before	4	-25.3007	-27.1142	-27.1586	-24.6502	-26.9959		100.563	79.4816	66.1301	86.6756	96.2419		0.105	0.11	0.13	0.115	0.11		49.5196	41.9584	32.7182	43.2003	44.6406		492.8	203	158.2	383.6	407.085		0.16	0.3	0.175	0.165	0.17225		-729.4	-487.2	-354.9	-584.5	-681.03		0.055
Patient	34		Female	Sup	Before	5	-24.6621	-28.0128	-27.639	-25.5781	-26.6782		93.0746	91.9109	92.9982	102.632	92.4391		0.095	0.12	0.11	0.095	0.11125		44.0864	46.3935	42.1681	38.556	42.8247		394.1	305.9	301.7	583.1	377.72		0.145	0.19	0.145	0.13	0.1705		-725.2	-591.5	-644.7	-760.2	-646.59		0.045
Patient	34		Female	Sup	After	1	-26.5374	-28.448	-28.4314	-25.9938	-26.6879		86.7708	110.942	86.7213	82.3905	90.6185		0.275	0.26	0.265	0.24	0.1395		22.6017	22.262	22.8677	20.9623	38.4456		332.5	492.1	248.5	307.3	361.83		0.31	0.305	0.34	0.305	0.198		-641.9	-937.3	-585.2	-598.5	-634.095		0.22
Patient	34		Female	Sup	After	2	-26.0516	-28.9228	-28.1366	-26.49	-26.7846		124.413	131.435	85.1316	96.1337	94.333		0.29	0.28	0.3	0.345	0.17725		23.2969	26.141	23.7942	20.82	34.5712		719.6	532	273	408.1	380.94		0.355	0.33	0.345	0.425	0.23625		-857.5	-865.2	-514.5	-713.3	-662.725		0.24
Patient	34		Female	Sup	After	3	-26.0906	-28.9785	-28.6276	-26.0722	-26.9448		89.9973	93.8113	85.3484	98.4636	94.2512		0.315	0.275	0.215	0.255	0.20975		18.9456	24.8625	25.0983	22.046	30.6149		387.8	366.1	235.9	494.9	381.01		0.38	0.42	0.25	0.32	0.27475		-662.9	-589.4	-594.3	-710.5	-657.405		0.265
Patient	34		Female	Sup	After	4	-27.1988	-28.6136	-29.0052	-26.8489	-27.317		76.6236	87.4983	91.0766	86.5051	94.6938		0.28	0.305	0.29	0.28	0.2445		20.6963	24.8993	21.6193	20.8381	26.6478		357.7	305.9	308.7	359.1	385.7		0.34	0.375	0.375	0.37	0.30775		-413	-458.5	-566.3	-607.6	-651.875		0.21
Patient	34		Female	Sup	After	5	-26.4104	-28.8907	-28.8456	-26.1834	-27.5389		83.8504	118.166	94.0453	92.498	95.0911		0.185	0.255	0.305	0.27	0.27425		26.4364	22.8446	20.8721	19.0656	22.5485		302.4	543.9	279.3	333.2	379.4		0.24	0.31	0.39	0.31	0.33975		-611.8	-765.8	-662.9	-749.7	-655.305		0.13
Patient	35		Female	Inf	Before	1	-25.593	-28.5376	-27.0058	-27.4977	-27.5		86.4462	86.1133	77.8248	104.977	94.5179		0.195	0.1	0.13	0.1	0.2485		23.4615	46.7476	44.4509	53.9269	26.5432		385	248.5	407.4	530.6	388.955		0.235	0.3	0.23	0.16	0.323		-709.1	-639.1	-462.7	-802.9	-647.85		0.145
Patient	35		Female	Inf	Before	2	-26.1021	-28.1759	-27.7275	-26.9842	-27.4695		64.1997	110.843	70.141	81.6301	89.003		0.195	0.115	0.1	0.105	0.2135		37.2907	54.7786	41.4771	41.4875	30.5923		335.3	446.6	214.2	266	355.425		0.255	0.18	0.315	0.165	0.296		-306.6	-702.8	-510.3	-551.6	-603.89		0.04
Patient	35		Female	Inf	Before	3	-26.558	-27.6621	-26.8476	-28.2276	-27.4458		59.2236	66.1386	98.5919	73.5465	85.497		0.1	0.11	0.115	0.26	0.18975		30.9923	39.4086	49.7927	27.7338	33.441		177.1	162.4	393.4	301.7	332.92		0.38	0.275	0.195	0.35	0.2875		-400.4	-411.6	-660.1	-386.4	-568.96		0.045
Patient	35		Female	Inf	Before	4	-25.8493	-26.2711	-26.7202	-26.8581	-27.1474		54.4896	74.8492	98.2765	94.6498	84.525		0.39	0.3	0.215	0.21	0.18775		19.0664	22.8058	26.1192	26.3941	33.7576		278.6	200.9	403.9	494.9	335.265		0.475	0.4	0.255	0.27	0.2845		-160.3	-648.9	-779.1	-637.7	-577.99		0.31
Patient	35		Female	Inf	Before	5	-26.2532	-26.5176	-27.9177	-26.8763	-27.0091		71.6718	80.3321	72.5948	85.8354	80.6187		0.255	0.215	0.21	0.235	0.18275		19.7309	25.9546	27.2972	23.5015	34.1209		255.5	235.2	157.5	312.2	310.345		0.34	0.3	0.405	0.305	0.2895		-473.2	-457.1	-423.5	-546.7	-533.505		0.195
Patient	35		Female	Inf	After	1	-24.7922	-26.9404	-29.1244	-26.4403	-26.9423		79.8648	109.637	111.167	89.6319	82.3657		0.265	0.105	0.105	0.105	0.1855		21.3577	52.4557	58.7054	49.3882	34.7869		318.5	733.6	494.9	434	330.82		0.35	0.19	0.18	0.18	0.28825		-668.5	-827.4	-821.1	-699.3	-553.63		0.21
Patient	35		Female	Inf	After	2	-25.0546	-26.0844	-26.4226	-26.0758	-26.6747		79.6397	95.5098	89.5733	68.806	82.7015		0.11	0.105	0.135	0.105	0.1825		44.7694	45.9628	47.2936	34.1842	34.6457		331.8	362.6	376.6	231.7	332.85		0.205	0.155	0.19	0.19	0.2795		-603.4	-709.1	-597.1	-510.3	-571.06		0.045
Patient	35		Female	Inf	After	3	-25.8122	-27.2594	-28.8866	-25.6474	-26.5902		66.8438	88.9728	103.562	91.8839	85.3896		0.13	0.1	0.115	0.095	0.17525		39.0578	43.8206	53.2659	47.7499	36.4441		252.7	235.2	403.9	454.3	348.425		0.23	0.185	0.185	0.17	0.258		-354.2	-630	-717.5	-716.8	-599.06		0.04
Patient	35		Female	Inf	After	4	-26.26	-27.3774	-28.2786	-26.1207	-26.7071		82.464	97.2724	93.7074	94.7857	87.6878		0.105	0.1	0.12	0.09	0.14025		44.3316	48.8983	48.1477	49.8022	41.2838		298.2	368.9	329.7	439.6	351.33		0.19	0.175	0.19	0.165	0.224		-584.5	-761.6	-583.8	-794.5	-623.98		0.045
Patient	35		Female	Inf	After	5	-20.5222	-26.4664	-29.0335	-26.7691	-26.4684		74.8211	107.948	112.446	104.539	92.1538		0.04	0.1	0.1	0.1	0.1115		45.4601	51.5678	59.5443	52.3201	46.9042		290.5	512.4	469.7	510.3	392.455		0.105	0.155	0.175	0.165	0.1865		-345.1	-815.5	-865.2	-821.1	-671.3		0
Patient	36		Female	Sup	Before	1	-24.8874	-25.6073	-25.6304	-22.7022	-26.0449		64.3606	111.714	82.7005	82.2426	89.6896		0.2	0.095	0.11	0.11	0.10825		21.544	32.1604	37.3995	39.8702	44.3575		280.7	590.1	323.4	462	376.215		0.275	0.13	0.165	0.18	0.179		-626.5	-885.5	-617.4	-457.8	-649.845		0.165
Patient	36		Female	Sup	Before	2	-21.6679	-25.7321	-23.1853	-24.8699	-25.6358		70.2487	92.3358	104.158	110.067	91.8537		0.1	0.095	0.115	0.095	0.10575		32.8795	38.0276	51.009	50.2691	44.3563		326.2	331.8	609	563.5	402.605		0.155	0.145	0.16	0.14	0.172		-450.1	-714.7	-735	-788.2	-663.25		0.06
Patient	36		Female	Sup	Before	3	-21.8805	-26.2945	-26.3661	-27.3605	-25.3506		74.2371	87.5489	94.9784	100.07	92.1322		0.115	0.11	0.11	0.12	0.1065		38.3528	41.8812	42.4248	47.8611	43.6876		395.5	293.3	394.1	462	412.545		0.175	0.145	0.16	0.205	0.16775		-433.3	-658	-663.6	-552.3	-657.685		0.045
Patient	36		Female	Sup	Before	4	-19.7299	-26.0026	-25.3724	-22.7739	-24.6427		78.2811	111.097	77.8988	90.9808	91.6337		0.12	0.11	0.105	0.105	0.10775		35.6312	51.0082	35.3751	40.99	42.2788		478.8	541.8	291.9	424.2	427.56		0.155	0.17	0.17	0.16	0.1645		-470.4	-760.9	-536.9	-585.2	-639.135		0.07
Patient	36		Female	Sup	Before	5	-24.3055	-25.1355	-25.5686	-24.9924	-24.5032		70.1915	88.7904	82.4438	86.2641	88.0305		0.115	0.105	0.11	0.12	0.11325		31.536	39.5444	39.6752	36.5891	39.2014		227.5	317.8	329.7	354.9	399.91		0.155	0.15	0.165	0.15	0.1655		-389.9	-662.2	-546	-486.5	-601.02		0.07
Patient	36		Female	Sup	After	1	-25.2009	-25.3111	-25.9007	-26.4842	-24.7067		72.5103	104.235	96.2459	108.198	90.039		0.25	0.1	0.095	0.25	0.12225		17.0098	49.9884	40.1417	21.2537	39.0724		250.6	516.6	406	555.8	403.55		0.325	0.16	0.14	0.305	0.1745		-650.3	-724.5	-723.1	-774.2	-615.265		0.205
Patient	36		Female	Sup	After	2	-25.5357	-26.3094	-26.6707	-25.644	-25.142		89.6635	112.317	98.3956	100.1	91.2224		0.4	0.295	0.265	0.275	0.16375		14.5728	25.324	23.8744	22.1058	34.757		343.7	443.1	421.4	429.1	393.89		0.47	0.34	0.32	0.33	0.2175		-644.7	-815.5	-681.1	-725.2	-624.19		0.36
Patient	36		Female	Sup	After	3	-24.1013	-25.5453	-26.0329	-26.1494	-25.1383		64.8678	94.0187	86.3626	105.089	90.8976		0.31	0.17	0.28	0.3	0.194		16.2191	30.9309	23.7832	22.1845	30.8869		220.5	303.1	300.3	541.1	384.895		0.385	0.24	0.325	0.33	0.24725		-519.4	-680.4	-590.8	-770	-636.86		0.26
Patient	36		Female	Sup	After	4	-24.9756	-25.9883	-26.3817	-26.4375	-25.6335		75.1216	112.705	85.6495	91.1306	91.215		0.295	0.2	0.275	0.265	0.22375		16.0914	26.1667	21.7494	23.3842	27.1062		339.5	463.4	361.2	360.5	374.29		0.335	0.235	0.335	0.34	0.27675		-583.1	-809.2	-637.7	-531.3	-647.255		0.24
Patient	36		Female	Sup	After	5	-24.8751	-26.216	-26.1697	-26.3918	-25.8161		63.4752	114.687	83.6299	106.317	93.236		0.26	0.22	0.215	0.28	0.25		16.5656	24.1441	23.2841	23.3637	24.1069		221.2	462	336.7	531.3	390.355		0.3	0.255	0.28	0.325	0.30375		-398.3	-862.4	-622.3	-650.3	-669.69		0.21
Patient	37		Male	Sup	Before	1	-28.8745	-26.775	-26.6401	-27.9086	-26.1811		77.5967	102.795	79.7357	107.859	92.5758		0.275	0.265	0.27	0.195	0.2655		24.6241	24.4324	25.2975	35.1821	23.164		319.2	364.7	298.2	527.8	379.4		0.36	0.32	0.38	0.275	0.324		-562.8	-667.1	-434	-773.5	-647.955		0.21
Patient	37		Male	Sup	Before	2	-27.5324	-27.3416	-27.0828	-28.0324	-26.4726		73.8238	84.9708	86.6761	97.9032	89.7208		0.35	0.215	0.23	0.205	0.25375		26.1935	34.6629	27.7466	29.1325	24.7569		508.2	455.7	352.8	350	380.87		0.44	0.36	0.285	0.265	0.3185		-586.6	-482.3	-488.6	-796.6	-622.335		0.245
Patient	37		Male	Sup	Before	3	-26.6756	-27.0201	-26.3711	-27.8992	-26.7794		74.9258	84.0114	79.1065	84.7118	88.3416		0.27	0.185	0.285	0.235	0.2495		24.212	38.0135	23.3534	22.8783	25.5239		275.8	235.9	229.6	339.5	366.66		0.345	0.27	0.355	0.31	0.3185		-507.5	-562.1	-464.8	-690.9	-605.57		0.19
Patient	37		Male	Sup	Before	4	-27.7246	-27.0332	-26.1059	-27.7076	-27.0189		70.3752	90.331	74.6249	84.5064	86.1031		0.25	0.195	0.265	0.155	0.241		22.1414	28.389	24.8424	28.6343	26.3547		310.8	351.4	289.1	262.5	351.12		0.315	0.245	0.32	0.215	0.311		-451.5	-674.1	-472.5	-631.4	-588.98		0.19
Patient	37		Male	Sup	Before	5	-27.6566	-26.894	-26.7939	-27.1543	-27.2612		85.4958	87.8528	82.9052	85.8755	84.8041		0.21	0.15	0.27	0.26	0.23675		24.7642	30.0937	24.585	22.1077	27.0643		339.5	282.1	294	361.9	337.435		0.285	0.26	0.335	0.31	0.3125		-599.9	-649.6	-478.8	-632.8	-580.37		0.155
Patient	37		Male	Sup	After	1	-26.8325	-26.3422	-28.4934	-29.4978	-27.3095		102.513	131.228	126.558	151.522	91.9959		0.25	0.11	0.115	0.11	0.21575		30.3504	53.7554	59.0457	69.9984	32.245		478.8	681.8	536.2	1145.2	404.04		0.31	0.145	0.155	0.16	0.28425		-722.4	-966.7	-828.8	-1042.3	-636.51		0.19
Patient	37		Male	Sup	After	2	-28.416	-30.0045	-28.0278	-28.2612	-27.5456		131.999	183.9	114.797	156.802	104.202		0.105	0.1	0.115	0.09	0.18625		53.5365	61.7334	55.9074	70.6728	38.4507		972.3	1169.7	657.3	1069.6	514.15		0.17	0.16	0.185	0.15	0.25		-935.9	-1419.6	-706.3	-1376.9	-740.74		0.055
Patient	37		Male	Sup	After	3	-28.7339	-27.3446	-27.1908	-31.1627	-27.8689		131.997	168.969	96.9544	192.952	117.608		0.1	0.09	0.11	0.1	0.1575		65.9951	53.637	49.0758	81.5189	45.5392		893.9	982.8	315	1521.1	645.75		0.165	0.13	0.155	0.135	0.21525		-1079.4	-1453.9	-603.4	-1444.1	-858.515		0.05
Patient	37		Male	Sup	After	4	-26.1202	-28.8877	-26.8573	-29.0699	-27.9871		112.117	125.674	143.118	173.695	129.346		0.115	0.115	0.11	0.1	0.13625		54.8243	51.6376	64.07	74.8108	52.606		801.5	742.7	979.3	1324.4	777.455		0.17	0.22	0.15	0.145	0.19475		-759.5	-879.9	-998.9	-1367.8	-947.345		0.04
Patient	37		Male	Sup	After	5	-29.3542	-28.3873	-27.88	-28.1601	-28.2512		120.909	172.855	124.047	190.3	142.645		0.095	0.11	0.11	0.085	0.11175		62.3462	59.9528	43.3983	71.6232	59.3945		765.8	1099	702.1	1414	912.625		0.16	0.145	0.15	0.12	0.164		-938	-1360.1	-903.7	-1606.5	-1069.7		0.045
Patient	38		Male	Sup	Before	1	-25.9013	-27.823	-25.2441	-26.2241	-27.9525		72.1992	70.3525	68.7418	63.6612	130.802		0.29	0.225	0.28	0.35	0.13975		16.9226	20.8638	15.9488	18.08	52.3278		391.3	180.6	373.8	271.6	831.39		0.36	0.315	0.325	0.445	0.19775		-504.7	-407.4	-479.5	-253.4	-973.945		0.25
Patient	38		Male	Sup	Before	2	-26.0428	-28.2105	-24.1615	-25.4954	-27.4126		36.2442	87.2918	37.361	75.3274	113.238		0.415	0.23	0.505	0.37	0.19525		13.8562	26.8285	13.8376	21.0419	44.0135		132.3	329	109.9	490	691.005		0.63	0.39	0.595	0.415	0.266		-173.6	-496.3	-158.2	-277.2	-807.275		0.335
Patient	38		Male	Sup	Before	3	-26.0486	-29.1485	-25.6359	-26.6187	-27.0636		48.0026	60.3636	50.151	49.481	94.0946		0.33	0.31	0.275	0.285	0.23525		13.7558	20.8591	19.5838	15.6956	34.9968		204.4	206.5	305.2	226.8	552.51		0.415	0.835	0.64	0.36	0.34925		-259.7	-300.3	-245.7	-269.5	-631.995		0.295
Patient	38		Male	Sup	Before	4	-22.284	-27.0509	-24.2011	-26.1948	-26.5033		31.7786	81.9814	42.5181	68.5455	77.6056		0.39	0.275	0.335	0.26	0.27625		11.5941	24.9253	16.9969	24.8639	26.6487		153.3	235.2	213.5	426.3	411.53		0.655	0.31	0.37	0.325	0.398		-176.4	-365.4	-177.1	-282.1	-481.74		0.33
Patient	38		Male	Sup	Before	5	-26.3666	-26.8582	-24.5527	-26.1689	-26.0116		45.6161	55.2523	40.9448	65.3631	57.5589		0.275	0.31	0.345	0.31	0.31825		15.4924	22.6495	17.0847	22.2517	18.6566		191.8	162.4	108.5	337.4	252.49		0.31	0.41	0.73	0.385	0.461		-242.2	-331.8	-248.5	-378.7	-301.385		0.22
Patient	38		Male	Sup	After	1	-25.8425	-27.6955	-24.2194	-26.4711	-25.9634		86.2058	100.942	66.3486	86.8951	60.8307		0.315	0.26	0.3	0.215	0.3155		16.8568	28.3066	18.6186	31.5685	19.8334		511.7	548.8	295.4	487.9	283.815		0.36	0.36	0.365	0.33	0.4595		-527.8	-636.3	-460.6	-611.8	-330.96		0.27
Patient	38		Male	Sup	After	2	-23.7941	-28.3243	-23.9199	-25.147	-25.8271		85.0696	116.885	66.8643	76.4669	66.2837		0.235	0.23	0.225	0.165	0.28225		19.9335	30.9134	22.5783	23.9342	20.9231		568.4	494.2	235.9	361.2	313.74		0.28	0.325	0.265	0.285	0.41575		-617.4	-728	-505.4	-493.5	-392.91		0.175
Patient	38		Male	Sup	After	3	-24.9073	-26.6939	-24.2857	-26.1708	-25.5574		83.0047	89.2637	56.4577	93.3228	71.9863		0.25	0.26	0.285	0.24	0.274		20.2015	26.0073	18.9707	28.8105	22.1279		469.7	348.6	168.7	376.6	334.775		0.295	0.34	0.37	0.36	0.3715		-594.3	-467.6	-282.1	-646.8	-438.69		0.19
Patient	38		Male	Sup	After	4	-25.0856	-27.7278	-24.7126	-25.3547	-25.7149		68.6048	86.7834	63.3774	83.5273	75.8597		0.275	0.23	0.3	0.21	0.26175		17.1579	26.8136	21.05	23.4371	22.6318		268.1	248.5	308	425.6	345.87		0.33	0.37	0.39	0.275	0.35675		-429.1	-405.3	-319.9	-522.9	-472.5		0.21
Patient	38		Male	Sup	After	5	-25.6544	-28.8533	-24.4746	-25.1876	-25.7261		80.8901	95.1274	48.1803	86.4181	81.0317		0.25	0.28	0.325	0.22	0.2535		18.7685	29.4905	19.1981	27.2664	23.4941		553	383.6	165.9	359.1	378.945		0.305	0.36	0.66	0.25	0.34375		-554.4	-552.3	-181.3	-651	-509.39		0.2
Patient	39		Male	Sup	Before	1	-27.0054	-28.1205	-27.7603	-27.6368	-26.0408		119.656	128.064	109.406	130.291	88.383		0.19	0.09	0.11	0.1	0.2235		28.1508	48.0354	41.904	61.3962	27.7009		808.5	646.1	585.9	882.7	432.915		0.245	0.145	0.165	0.16	0.30875		-1000.3	-1052.1	-740.6	-1019.2	-588.175		0.155
Patient	39		Male	Sup	Before	2	-27.7966	-26.7634	-26.096	-27.871	-26.4079		125.122	153.029	118.989	131.417	97.5466		0.085	0.1	0.105	0.09	0.19975		35.9281	55.3381	56.6906	58.777	33.1696		767.2	920.5	665	796.6	507.395		0.12	0.16	0.16	0.14	0.28		-1072.4	-1109.5	-940.8	-1057	-679.945		0.04
Patient	39		Male	Sup	Before	3	-25.7474	-27.2029	-25.8738	-27.6955	-26.631		90.9319	133.657	112.865	127.462	104.69		0.095	0.1	0.11	0.095	0.168		49.5959	54.3057	53.0794	58.1214	39.2252		461.3	733.6	564.2	683.2	561.33		0.21	0.15	0.18	0.145	0.246		-655.2	-1037.4	-758.8	-1040.9	-755.02		0.05
Patient	39		Male	Sup	Before	4	-27.1643	-28.5766	-25.9719	-29.2338	-27.0343		112.328	132.215	106.664	128.746	113.573		0.085	0.105	0.115	0.095	0.13725		38.8315	55.3474	48.0918	63.7463	45.1031		665.7	785.4	548.1	735	635.53		0.135	0.15	0.17	0.16	0.2085		-980.7	-966	-704.2	-961.8	-851.795		0.045
Patient	39		Male	Sup	Before	5	-26.5762	-29.0637	-25.4302	-28.4559	-27.3021		84.7479	125.828	101.185	110.991	119.18		0.095	0.095	0.1	0.105	0.10325		38.1179	52.799	46.3762	47.5686	49.6101		311.5	561.4	452.9	510.3	654.255		0.13	0.14	0.145	0.14	0.1575		-611.1	-988.4	-735	-851.2	-914.13		0.045
Patient	39		Male	Sup	After	1	-28.2654	-28.0711	-27.9555	-25.944	-27.2878		114.83	170.266	120.746	122.132	121.208		0.245	0.095	0.095	0.085	0.10475		31.2534	55.1019	60.5585	57.3934	50.8511		672.7	1141.7	607.6	764.4	667.415		0.275	0.135	0.17	0.15	0.15825		-811.3	-1281.7	-947.8	-919.1	-921.515		0.185
Patient	39		Male	Sup	After	2	-27.1337	-27.1132	-27.6029	-27.2157	-27.3147		165.266	277.996	144.633	120.834	130.216		0.09	0.11	0.095	0.085	0.10475		38.327	67.4887	42.5083	56.3632	50.7488		1306.2	2620.8	961.1	658	787.255		0.125	0.145	0.155	0.145	0.15775		-1309.7	-2028.6	-1182.3	-1009.4	-989.03		0.045
Patient	39		Male	Sup	After	3	-26.342	-28.7443	-26.3981	-26.5761	-27.3917		125.841	162.23	113.34	119.031	132.993		0.1	0.1	0.1	0.085	0.104		45.7301	53.7252	47.7505	54.9322	50.1006		667.8	1081.5	520.1	529.2	805.07		0.135	0.14	0.19	0.15	0.15425		-867.3	-1151.5	-863.1	-984.2	-1007.72		0.05
Patient	39		Male	Sup	After	4	-26.1774	-27.5774	-27.2621	-27.4823	-27.2694		117.313	127.718	113.782	125.328	133.202		0.09	0.095	0.1	0.09	0.10275		59.6441	47.2604	55.7977	52.05	50.5373		666.4	559.3	537.6	681.1	790.58		0.165	0.14	0.155	0.13	0.153		-1040.2	-975.1	-942.9	-1024.8	-1026.24		0.04
Patient	39		Male	Sup	After	5	-26.4052	-27.4899	-27.2155	-27.1193	-27.2046		120.99	129.736	107.725	125.482	136.261		0.09	0.095	0.105	0.09	0.102		55.9011	46.144	51.8109	53.7241	51.6732		602.7	647.5	490.7	644	818.02		0.125	0.155	0.17	0.14	0.15475		-1029	-980	-721	-1094.1	-1058.15		0.04
Patient	40		Male	Inf	Before	1	-26.1682	-27.9135	-27.651	-25.7894	-27.0689		61.5161	92.6675	80.9729	91.919	126.216		0.295	0.13	0.11	0.115	0.1085		26.9027	46.6875	44.9661	46.5864	49.715		218.4	372.4	270.2	441	723.8		0.43	0.19	0.29	0.17	0.17225		-304.5	-529.2	-523.6	-539.7	-955.01		0.175
Patient	40		Male	Inf	Before	2	-26.6179	-26.3413	-27.5449	-28.2682	-27.0542		68.5366	99.0349	101.474	105.796	109.522		0.12	0.145	0.12	0.13	0.11525		32.3896	43.1103	51.4099	51.7384	48.4131		253.4	499.1	443.1	562.8	534.415		0.18	0.23	0.205	0.19	0.184		-390.6	-554.4	-633.5	-551.6	-785.015		0.06
Patient	40		Male	Inf	Before	3	-26.2771	-26.6567	-28.2376	-29.8622	-27.2029		59.6994	87.0781	88.103	91.7569	99.8314		0.145	0.12	0.13	0.155	0.1235		28.9915	39.521	48.6685	50.6124	46.6958		270.9	303.8	371	508.9	467.215		0.205	0.21	0.22	0.225	0.19625		-336	-561.4	-520.1	-421.4	-683.655		0.04
Patient	40		Male	Inf	Before	4	-25.4885	-26.1509	-26.0929	-28.5432	-27.0917		69.8258	90.7035	87.1952	82.0818	92.1146		0.145	0.145	0.11	0.12	0.13075		40.8584	45.8786	45.1213	43.8497	44.7436		286.3	398.3	317.8	256.2	407.925		0.23	0.195	0.19	0.165	0.20575		-447.3	-428.4	-569.8	-520.1	-582.785		0.03
Patient	40		Male	Inf	Before	5	-24.9126	-25.8861	-25.6287	-27.4905	-26.8761		82.8192	105.665	96.3655	83.6588	86.3434		0.12	0.135	0.12	0.125	0.13675		44.0205	42.1679	46.4829	44.3861	43.2175		400.4	520.1	434.7	336	373.24		0.195	0.2	0.18	0.19	0.2145		-500.5	-590.1	-558.6	-480.2	-498.05		0.055
Patient	40		Male	Inf	After	1	-27.2649	-27.3109	-29.3162	-28.9171	-27.1404		72.693	102.178	124.967	125.6	91.2615		0.28	0.12	0.105	0.11	0.135		30.6483	53.7602	58.3835	61.4479	45.1723		364.7	479.5	526.4	759.5	414.645		0.365	0.2	0.165	0.16	0.205		-389.2	-668.5	-890.4	-840	-542.605		0.19
Patient	40		Male	Inf	After	2	-27.7354	-26.8343	-28.2361	-28.1222	-27.2482		121.633	96.0361	106.56	95.2908	93.4955		0.105	0.115	0.105	0.09	0.13		60.0379	47.7802	40.2262	48.0859	46.0464		823.2	345.1	536.9	380.8	431.025		0.16	0.195	0.155	0.16	0.19825		-853.3	-656.6	-841.4	-737.1	-590.52		0.05
Patient	40		Male	Inf	After	3	-27.1936	-30.175	-28.322	-25.5709	-27.2596		69.4405	107.465	102.492	105.955	96.4312		0.115	0.13	0.1	0.095	0.1245		37.4823	59.2227	48.845	51.3723	47.5029		228.2	666.4	300.3	532.7	444.675		0.225	0.21	0.165	0.165	0.1935		-427.7	-668.5	-761.6	-796.6	-631.295		0.05
Patient	40		Male	Inf	After	4	-26.9898	-27.0558	-26.8086	-27.1011	-27.3436		110.73	133.091	97.3659	107.299	102.365		0.13	0.115	0.12	0.11	0.12225		39.9079	46.8214	49.2998	52.2755	48.1327		683.2	702.8	403.9	534.8	497.98		0.2	0.165	0.2	0.165	0.191		-672.7	-763	-616	-702.1	-670.705		0.07
Patient	40		Male	Inf	After	5	-27.018	-29.7277	-27.8977	-27.8327	-27.7715		83.9004	122.316	99.0082	92.3522	103.819		0.12	0.12	0.11	0.12	0.12075		36.2396	58.2698	52.0705	41.7593	48.6968		372.4	616.7	387.1	397.6	502.11		0.23	0.18	0.195	0.16	0.191		-467.6	-739.9	-683.2	-647.5	-691.145		0.06
Patient	41		Male	Inf	Before	1	-26.5646	-29.4747	-25.5019	-26.3519	-27.5257		43.9482	70.0197	41.2874	44.7122	92.5452		0.43	0.515	0.415	0.25	0.1705		13.6432	26.8471	17.7206	19.2561	42.3582		130.2	429.8	145.6	258.3	443.8		0.8	0.57	0.46	0.485	0.26225		-282.8	-329.7	-212.8	-283.5	-607.18		0.365
Patient	41		Male	Inf	Before	2	-26.7293	-26.3055	-26.5929	-25.0595	-27.2137		36.2417	50.9876	43.0456	56.5783	80.9118		0.275	0.36	0.46	0.23	0.216		16.0494	19.9951	18.6662	18.9994	36.2372		120.4	189.7	128.1	163.8	369.6		0.69	0.505	0.82	0.33	0.346		-254.1	-153.3	-199.5	-380.1	-502.11		0.215
Patient	41		Male	Inf	Before	3	-26.3472	-26.7716	-25.8159	-24.8147	-26.8381		52.6833	58.7527	49.4274	69.6288	73.1688		0.395	0.215	0.435	0.345	0.2635		15.7042	25.2295	19.1082	22.7076	30.5285		193.9	183.4	143.5	277.9	323.155		0.525	0.53	0.78	0.42	0.4205		-291.2	-343.7	-284.9	-419.3	-436.345		0.31
Patient	41		Male	Inf	Before	4	-26.3243	-26.7083	-26.589	-25.7919	-26.711		42.7649	72.7626	63.2571	44.8765	61.9275		0.33	0.355	0.265	0.23	0.29875		14.2805	25.9665	21.4033	17.7151	25.0816		121.1	263.2	245.7	201.6	248.5		0.655	0.49	0.365	0.495	0.48425		-254.8	-341.6	-303.1	-260.4	-356.65		0.235
Patient	41		Male	Inf	Before	5	-25.8386	-25.2893	-26.1922	-26.6428	-26.2853		57.9413	70.3513	51.5404	65.8004	54.3304		0.26	0.35	0.34	0.27	0.33625		16.3851	25.5722	17.4622	21.7923	19.7252		268.1	340.9	133.7	191.8	206.535		0.415	0.44	0.585	0.51	0.5435		-368.2	-317.1	-188.3	-387.8	-292.81		0.215
Patient	41		Male	Inf	After	1	-26.535	-27.8331	-27.7833	-26.517	-26.3241		83.394	65.0811	54.9835	75.4378	58.2768		0.24	0.1	0.11	0.115	0.284		20.7092	37.9578	29.2512	42.5287	22.3742		326.9	231	221.2	329.7	213.78		0.295	0.37	0.395	0.21	0.49125		-696.5	-472.5	-379.4	-462	-337.89		0.2
Patient	41		Male	Inf	After	2	-26.6341	-29.3698	-27.6867	-25.28	-26.5382		78.7287	64.8123	60.3002	80.3925	63.1458		0.13	0.165	0.13	0.115	0.24475		44.5219	44.0355	36.8406	40.3797	26.9776		378	342.3	172.2	349.3	245.77		0.215	0.3	0.33	0.185	0.4255		-491.4	-441.7	-400.4	-614.6	-385.945		0.04
Patient	41		Male	Inf	After	3	-27.8701	-28.9798	-27.5408	-24.0827	-26.7744		73.3836	79.3025	49.5778	84.9019	65.9795		0.095	0.13	0.095	0.115	0.197		34.7011	41.7226	30.3584	44.2352	30.3909		259	255.5	137.9	373.1	257.11		0.16	0.165	0.495	0.18	0.36275		-577.5	-415.8	-314.3	-538.3	-411.285		0.04
Patient	41		Male	Inf	After	4	-26.8215	-29.1158	-26.3297	-27.1942	-26.9768		74.4611	88.2838	88.1899	77.6083	71.2236		0.115	0.155	0.105	0.105	0.162		36.2772	49.3568	39.1945	31.3268	34.2304		310.8	371	312.9	293.3	279.93		0.17	0.26	0.205	0.14	0.30125		-533.4	-470.4	-648.9	-613.9	-466.62		0.05
Patient	41		Male	Inf	After	5	-26.2215	-29.1094	-28.1394	-25.4475	-27.2246		121.556	87.1207	77.5104	66.1147	76.557		0.105	0.125	0.09	0.105	0.12225		55.3826	40.4191	34.3312	34.3495	38.394		792.4	296.8	197.4	211.4	308.105		0.15	0.23	0.16	0.145	0.238		-954.8	-477.4	-555.1	-518	-528.815		0.05
[truncated: 34 more columns]

## Sheet: RawData_Controls
Kinematic Data for Controls Subjects
T1-T2 means Target 1 to Target 2			T3-T4 means Target3 to Target 4			T5-T6 means Target 5 to Target 6			T7-T8 means Target 7 to target 8
Subjects	Gender		Before=1_After=2	Cycles	ROM test Target1_Target2	ROM test Target3_Target4	ROM test Target5_Target6	ROM test Target7_Target8	ROM test		Peak speed Target1_Target2	Peak speed Target3_Target4	Peak speed Target5_Target6	Peak speed Target7_Target8	Peak speed		Time to peak speed T1_T2	Time to peak speed T3_4	Time to peak speed T3_4	Time to peak speed T7_8	Time to peak speed		AverageSpeedT1-T2	AverageSpeedT3_4	AverageSpeedT5_6	AverageSpeedT7_8	AverageSpeed		Peak acceleration T1-T2	Peak acceleration T3_4	Peak acceleration T5_6	Peak acceleration T7_8	Peak acceleration		Time to peak acceleration T1-T2	Time to peak acceleration T3_4	Time to peak acceleration T5_6	Time to peak acceleration T7_8	Time to peak acceleration		Peak deceleration T1-T2	Peak deceleration T3_4	Peak deceleration T5_6	Peak deceleration T7_8	Peak deceleration		Time to peak deceleration T1-T2	Time to peak deceleration T3_4	Time to peak deceleration T5_6
52	Male	Control	1	1	-29.0199	-27.1341	-28.3986	-26.984			56.7525	85.9775	99.6035	114.836			0.24	0.125	0.08	0.09			25.2834	46.8187	42.6634	59.2899			161	322	377.3	702.1			0.525	0.21	0.135	0.155			-381.5	-545.3	-868	-925.4			0.155	0.055	0.045
52	Male	Control	1	2	-28.074	-27.7038	-28.3835	-29.7703			71.1433	117.366	114.268	94.2566			0.105	0.1	0.075	0.105			39.4538	55.8288	38.3855	49.4973			214.9	497	489.3	331.1			0.295	0.17	0.12	0.235			-529.9	-843.5	-1059.8	-657.3			0.045	0.05	0.04
52	Male	Control	1	3	-27.6727	-30.9202	-27.9233	-29.9161			77.5779	111.739	81.5505	91.1741			0.085	0.125	0.08	0.085			37.598	58.1776	39.1268	49.8615			223.3	458.5	238.7	387.1			0.145	0.22	0.125	0.215			-676.9	-657.3	-701.4	-753.2			0.04	0.055	0.045
52	Male	Control	1	4	-26.8415	-28.1199	-29.6703	-26.8721			86.9671	91.7934	70.2767	101.973			0.11	0.12	0.12	0.1			43.4025	47.7428	39.1479	46.8382			362.6	312.9	163.1	437.5			0.155	0.24	0.17	0.15			-634.2	-548.8	-443.8	-687.4			0.045	0.05	0.05
52	Male	Control	1	5	-26.0762	-28.0365	-28.1266	-27.6527	-28.1648		69.2245	95.6568	81.9823	97.405	90.5762		0.11	0.12	0.09	0.115	0.109		37.5427	50.5537	40.7915	52.8649	45.0435		186.9	366.1	191.8	562.8	349.3		0.235	0.22	0.14	0.19	0.2025		-477.4	-586.6	-666.4	-742	-669.305		0.045	0.055	0.045
52	Male	Control	2	1	-25.8992	-28.028	-26.2669	-27.866	-27.991		64.9545	132.927	94.7655	103.639	92.532		0.15	0.115	0.12	0.105	0.10675		29.2902	57.8012	50.6723	48.9602	45.6769		203	778.4	519.4	444.5	368.445		0.205	0.17	0.19	0.145	0.18675		-527.1	-898.1	-657.3	-778.4	-676.34		0.095	0.06	0.045
52	Male	Control	2	2	-27.4531	-28.0771	-27.7171	-28.6954	-27.8915		87.8362	108.758	93.9525	132.799	93.8477		0.11	0.115	0.14	0.095	0.1105		49.3417	55.7535	52.4065	65.3877	47.6631		423.5	449.4	451.5	935.9	404.845		0.215	0.18	0.205	0.155	0.1835		-690.2	-706.3	-542.5	-1087.8	-673.155		0.045	0.06	0.05
52	Male	Control	2	3	-26.1195	-28.7238	-25.4368	-28.5037	-27.5091		85.6019	118.467	107.989	123.117	97.5044		0.095	0.125	0.09	0.105	0.1125		37.3618	57.1429	55.5251	58.4994	48.8514		296.1	681.8	471.1	725.9	448.21		0.185	0.19	0.17	0.15	0.183		-697.9	-721.7	-905.8	-890.4	-694.505		0.04	0.06	0.045
52	Male	Control	2	4	-27.9006	-28.724	-26.5519	-27.0564	-27.4456		93.4837	116.929	74.2807	112.926	99.8348		0.105	0.115	0.135	0.105	0.113		50.1283	57.2175	42.1304	55.3276	50.235		429.8	555.1	252.7	675.5	480.06		0.19	0.185	0.235	0.16	0.18575		-668.5	-791	-473.2	-816.9	-716.275		0.045	0.055	0.05
52	Male	Control	2	5	-27.6215	-28.6453	-26.5579	-28.8001	-27.5322		94.4219	122.023	83.8288	103.834	102.827		0.11	0.11	0.13	0.105	0.114		40.3441	57.4683	45.1714	48.7781	50.7354		427.7	643.3	263.9	420.7	502.46		0.175	0.18	0.195	0.14	0.181		-671.3	-844.2	-478.8	-756.7	-730.205		0.045	0.055	0.055
53	Male	Control	1	1	-25.0292	-28.8743	-26.8066	-29.4896	-27.6392		97.0067	146.929	112.054	104.602	106.042		0.205	0.085	0.085	0.07	0.11175		36.4408	57.2084	51.4912	47.4514	51.0288		532	758.8	416.5	370.3	509.075		0.25	0.12	0.165	0.095	0.177		-715.4	-1306.2	-914.9	-1024.1	-785.19		0.135	0.05	0.05
53	Male	Control	1	2	-27.2475	-27.4766	-27.8084	-29.2628	-27.6318		96.0435	128.313	121.238	100.313	107.17		0.08	0.085	0.09	0.1	0.1065		49.7495	45.6277	60.7857	54.0082	50.3929		373.8	568.4	592.9	409.5	493.29		0.21	0.24	0.17	0.205	0.1805		-859.6	-1093.4	-989.1	-938.7	-827.89		0.045	0.05	0.055
53	Male	Control	1	3	-28.0222	-27.8863	-30.2393	-27.6761	-27.8838		109.425	141.476	108.7	133.514	110.067		0.075	0.085	0.09	0.08	0.10225		49.7122	57.7614	45.2439	57.8217	50.4934		399	811.3	986.3	665	527.625		0.13	0.15	0.125	0.14	0.173		-1019.2	-1180.2	-847	-1201.2	-879.48		0.04	0.05	0.05
53	Male	Control	1	4	-26.1138	-28.6264	-29.1738	-26.8428	-27.91		85.3721	124.445	136.658	85.8081	111.8		0.07	0.085	0.09	0.07	0.095		43.8384	56.7026	53.068	49.3615	50.4017		291.2	559.3	602.7	427	525.98		0.23	0.155	0.12	0.205	0.17		-815.5	-1038.1	-1079.4	-830.9	-930.195		0.04	0.05	0.055
53	Female	Control	1	5	-25.2354	-28.6861	-27.9767	-28.6823	-27.8578		102.112	129.131	133.108	91.8612	114.405		0.09	0.09	0.085	0.1	0.0905		49.1937	56.8328	54.5042	51.7331	51.4268		464.8	641.2	581	476	546.35		0.155	0.155	0.13	0.21	0.168		-888.3	-1043	-1162	-760.2	-985.32		0.04	0.055	0.05
53	Male	Control	2	1	-24.4821	-29.3916	-28.9384	-28.084	-27.8926		77.3007	147.563	124.857	102.987	114.011		0.065	0.09	0.095	0.105	0.086		44.2204	50.44	59.4088	55.3763	52.2695		347.2	760.2	527.1	637	556.045		0.135	0.125	0.16	0.17	0.166		-555.8	-1274.7	-984.9	-791.7	-967.645		0	0.065	0.055
53	Male	Control	2	2	-26.8199	-27.4481	-30.8016	-27.3057	-27.9216		108.969	116.917	158.573	99.2226	115.9		0.07	0.105	0.095	0.095	0.0865		50.0969	54.472	69.2488	45.0944	52.7065		359.8	552.3	798.7	457.1	567.21		0.135	0.135	0.145	0.16	0.1535		-1050.7	-986.3	-1217.3	-865.2	-979.58		0.04	0.045	0.055
53	Male	Control	2	3	-23.9183	-28.6068	-27.6848	-28.1073	-27.6463		78.5947	114.327	107.845	127.224	112.644		0.115	0.16	0.255	0.205	0.10675		33.4321	34.8529	25.1831	34.7014	48.5881		380.1	550.9	389.9	735.7	526.96		0.205	0.195	0.33	0.26	0.17575		-749	-973	-919.8	-1134.7	-956.025		0.08	0.1	0.225
53	Male	Control	2	4	-26.7788	-27.8313	-28.0621	-28.3547	-27.6598		86.3302	106.321	106.032	93.2244	110.625		0.165	0.26	0.165	0.165	0.12875		26.1133	29.2578	30.5846	34.1016	44.4424		268.1	521.5	523.6	607.6	528.99		0.315	0.33	0.195	0.23	0.19375		-797.3	-822.5	-749.7	-684.6	-920.535		0.13	0.2	0.115
53	Female	Control	2	5	-27.2654	-27.4289	-26.3977	-27.8153	-27.5761		79.9794	105.4	110.065	96.9724	107.435		0.17	0.175	0.21	0.215	0.149		25.4033	30.8901	34.3522	26.603	39.6916		354.2	497	433.3	616.7	515.9		0.335	0.21	0.25	0.25	0.2135		-751.1	-939.4	-863.8	-770.7	-894.11		0.14	0.12	0.165
54	Female	Control	1	1	-24.41	-27.0583	-27.2794	-26.6115	-27.2993		60.4433	108.165	86.8556	83.5963	101.753		0.23	0.105	0.1	0.125	0.15925		26.3837	41.9647	41.2678	46.3773	37.019		191.8	468.3	287	427	471.03		0.285	0.145	0.16	0.21	0.224		-343	-826.7	-623	-574.7	-832.125		0.15	0.055	0.06
54	Female	Control	1	2	-25.4461	-27.4215	-26.7277	-26.3216	-26.9764		73.4508	80.2871	84.4841	86.7828	93.819		0.105	0.125	0.135	0.115	0.165		40.7668	38.1153	38.6165	44.9411	34.1954		249.9	262.5	297.5	399	423.08		0.215	0.205	0.18	0.2	0.23525		-601.3	-386.4	-433.3	-518	-723.1		0.045	0.055	0.07
54	Female	Control	1	3	-26.0625	-27.3897	-26.1834	-25.6866	-26.8266		59.5648	95.9476	63.0206	78.8421	87.2882		0.145	0.125	0.17	0.115	0.156		35.1011	46.6417	34.3011	42.0271	35.6905		215.6	400.4	191.8	319.2	376.6		0.275	0.2	0.245	0.225	0.233		-347.2	-532.7	-292.6	-530.6	-619.43		0.065	0.07	0.05
54	Female	Control	1	4	-27.922	-28.1708	-25.6383	-24.9769	-26.6107		56.4437	88.4572	85.4065	76.9999	83.0582		0.15	0.145	0.14	0.145	0.14725		33.8676	43.5233	44.5855	40.7904	37.826		205.8	305.9	277.2	343	337.155		0.285	0.235	0.215	0.23	0.22775		-261.8	-367.5	-456.4	-361.2	-539.07		0.045	0.105	0.065
54	Female	Control	1	5	-25.8227	-26.8067	-26.016	-28.215	-26.5083		57.7675	103.096	82.0048	91.5895	80.1602		0.13	0.135	0.125	0.095	0.133		25.9521	50.8897	43.4842	51.5225	40.556		294.7	441.7	333.2	491.4	320.145		0.34	0.21	0.19	0.2	0.2225		-303.8	-563.5	-413.7	-655.2	-469.63		0.06	0.065	0.025
54	Female	Control	2	1	-25.6826	-26.496	-26.8006	-27.2076	-26.5497		42.3511	85.2799	63.1037	81.9358	76.8408		0.435	0.265	0.245	0.175	0.161		19.8403	23.4173	27.8531	28.4324	37.7334		266	322	242.2	382.2	312.06		0.535	0.34	0.46	0.245	0.2615		-315.7	-569.1	-381.5	-556.5	-442.4		0.4	0.215	0.17
54	Female	Control	2	2	-27.1377	-27.3647	-26.7385	-26.9909	-26.6655		75.7941	98.5464	79.5763	78.2499	77.1989		0.16	0.225	0.165	0.195	0.17425		25.2541	28.1342	32.5958	24.4151	35.1314		264.6	357.7	258.3	300.3	310.66		0.29	0.295	0.225	0.25	0.2745		-425.6	-578.9	-487.9	-597.1	-449.925		0.1	0.17	0.075
54	Female	Control	2	3	-27.5359	-27.7553	-27.0391	-26.7761	-26.8547		76.3569	94.4627	70.5069	79.2473	78.3588		0.28	0.26	0.3	0.23	0.2		22.4266	31.3138	23.0435	27.386	32.4364		237.3	335.3	234.5	346.5	311.99		0.32	0.35	0.36	0.325	0.295		-477.4	-520.8	-259.7	-569.8	-456.155		0.22	0.2	0.19
54	Female	Control	2	4	-26.8999	-28.2931	-27.2077	-26.9346	-26.986		50.5386	87.2914	83.6351	89.0016	78.5168		0.425	0.185	0.26	0.25	0.227		20.6667	31.1018	24.6366	27.6615	29.5014		301	335.3	321.3	446.6	325.605		0.275	0.275	0.325	0.33	0.307		-301	-585.9	-416.5	-658	-481.88		0.37	0.135	0.215
54	Female	Control	2	5	-27.5257	-27.5293	-27.2138	-26.6893	-27.0909		70.3743	97.7039	70.0755	73.6688	77.385		0.24	0.175	0.26	0.145	0.24375		23.1236	33.8816	29.0748	29.9415	26.71		296.8	385	252.7	292.6	308.91		0.32	0.245	0.305	0.215	0.31425		-415.8	-542.5	-231.7	-429.8	-466.06		0.175	0.11	0.125
55	Male	Control	1	1	-27.8669	-27.6826	-26.8361	-26.9273	-27.2472		94.851	123.448	89.5256	128.671	85.5762		0.22	0.1	0.1	0.095	0.2135		35.0033	54.4404	45.1184	59.6845	31.4452		373.8	584.5	281.4	761.6	348.355		0.285	0.135	0.155	0.145	0.27125		-744.1	-908.6	-669.9	-1007.3	-541.415		0.165	0.05	0.05
55	Male	Control	1	2	-27.6676	-29.9071	-27.4281	-27.0559	-27.4386		111.417	122.553	103.818	134.501	92.5823		0.095	0.1	0.09	0.095	0.19525		54.581	56.6168	39.6656	63.0299	36.6199		483.7	432.6	537.6	870.8	405.545		0.17	0.135	0.135	0.14	0.24725		-846.3	-962.5	-812	-1060.5	-621.005		0.05	0.045	0.05
55	Male	Control	1	3	-27.2043	-28.9835	-26.6435	-26.6899	-27.4593		107.386	141.007	130.558	121.438	101.573		0.105	0.1	0.1	0.09	0.1615		43.6502	56.8393	58.7754	56.226	42.1859		525	730.8	709.8	779.8	485.135		0.17	0.145	0.145	0.145	0.20975		-754.6	-1062.6	-996.1	-996.1	-720.09		0.05	0.055	0.05
55	Male	Control	1	4	-18.1997	-30.3647	-26.9129	-29.5465	-27.2437		109.057	133.698	112.796	124.124	110.034		0.01	0.105	0.09	0.105	0.121		55.0772	59.4471	40.4741	61.4035	47.8027		563.5	596.4	707	662.9	541.415		0.07	0.14	0.14	0.155	0.17475		-287	-966.7	-889.7	-931	-775.74		0	0.06	0.05
55	Male	Control	1	5	-25.6153	-28.8912	-27.4771	-27.7711	-27.2836		95.8996	126.156	94.6313	104.369	115.495		0.105	0.1	0.105	0.09	0.1		48.0203	51.2827	33.3389	50.2732	51.1474		636.3	571.2	451.5	424.2	584.22		0.16	0.13	0.155	0.15	0.15025		-731.5	-958.3	-672.7	-845.6	-855.155		0.05	0.06	0.055
55	Male	Control	2	1	-28.0697	-26.855	-26.0132	-26.1464	-27.1721		100.562	110.847	76.4651	121.252	114.127		0.11	0.105	0.19	0.085	0.09875		40.7937	53.4962	40.8901	54.5968	50.9239		435.4	465.5	313.6	620.9	575.925		0.155	0.155	0.255	0.145	0.14975		-952	-794.5	-259	-1059.1	-841.89		0.07	0.055	0.065
55	Male	Control	2	2	-26.906	-28.522	-26.4243	-26.6709	-26.9954		91.3005	105.673	84.7107	104.958	109.844		0.095	0.115	0.1	0.09	0.09975		48.073	50.4927	43.7511	51.8132	49.9357		352.1	334.6	224	507.5	530.6		0.185	0.19	0.145	0.145	0.154		-743.4	-641.9	-619.5	-845.6	-800.345		0.04	0.065	0.045
55	Male	Control	2	3	-26.1793	-29.0855	-26.5354	-30.2148	-27.1201		60.3731	115.439	101.535	141.276	105.756		0.145	0.125	0.1	0.105	0.10375		35.3994	56.686	46.5316	65.2074	49.3524		211.4	517.3	390.6	875.7	493.08		0.295	0.18	0.14	0.145	0.16175		-253.4	-717.5	-754.6	-1017.1	-747.005		0.055	0.07	0.06
55	Male	Control	2	4	-26.3716	-28.6309	-26.3156	-27.4049	-27.305		89.7789	127.578	104.785	97.3913	102.749		0.09	0.11	0.105	0.095	0.10825		46.1711	56.8173	50.7178	48.9447	48.6649		343	521.5	412.3	394.1	450.135		0.175	0.15	0.15	0.155	0.168		-746.9	-899.5	-774.2	-772.1	-752.92		0.045	0.065	0.055
55	Male	Control	2	5	-23.8432	-28.3421	-22.2255	-27.5555	-26.9156		88.0809	112.98	76.2975	105.541	100.841		0.025	0.145	0.035	0.1	0.1035		46.4788	51.8353	49.1949	52.4964	49.5194		298.2	515.2	274.4	470.4	423.885		0.085	0.215	0.195	0.155	0.17075		-431.2	-700	-441.7	-850.5	-713.685		0	0.095	0
56	Male	Control	1	1	-27.2227	-27.3765	-26.7625	-25.0806	-26.8835		132.595	124.965	102.073	121.776	104.455		0.185	0.09	0.11	0.07	0.10175		41.1517	54.5731	45.0404	56.4907	49.8933		701.4	534.8	467.6	613.9	448		0.245	0.15	0.15	0.125	0.16875		-1225.7	-1032.5	-528.5	-1209.6	-760.27		0.16	0.055	0.06
56	Male	Control	1	2	-27.1892	-26.6487	-26.2879	-25.6821	-26.7477		88.7484	97.419	88.5499	77.6897	102.744		0.085	0.095	0.095	0.085	0.09975		40.0088	48.9363	40.7628	35.6416	48.4543		361.9	343.7	270.9	285.6	440.195		0.175	0.16	0.165	0.14	0.1675		-747.6	-751.8	-676.2	-657.3	-759.395		0.04	0.05	0.03
56	Male	Control	1	3	-25.6414	-27.4135	-26.2805	-26.5445	-26.441		79.8846	101.634	87.1184	80.4428	99.2664		0.09	0.1	0.09	0.09	0.0945		37.5219	44.7195	41.4085	38.911	46.3911		259	352.8	226.1	227.5	393.715		0.13	0.13	0.145	0.115	0.1555		-646.1	-758.8	-613.2	-627.2	-754.53		0.055	0.055	0.05
56	Male	Control	1	4	-23.6521	-27.2368	-26.6022	-27.0753	-26.2331		79.9983	104.151	120.652	104.739	98.7668		0.025	0.105	0.09	0.115	0.09125		39.5936	46.3684	36.6436	45.4422	44.661		247.1	378.7	572.6	511.7	395.675		0.065	0.16	0.125	0.16	0.1495		-564.9	-754.6	-995.4	-699.3	-745.605		0	0.06	0.055
56	Male	Control	1	5	-25.9794	-27.7909	-26.6817	-24.6029	-26.3876		91.1091	97.147	84.2744	69.7887	96.7378		0.08	0.105	0.11	0.08	0.09475		36.7337	47.213	38.4457	37.9172	42.6762		368.9	313.6	228.2	200.2	373.31		0.115	0.23	0.14	0.22	0.15225		-793.8	-670.6	-563.5	-539	-752.78		0.045	0.06	0.065
56	Male	Control	2	1	-25.5161	-25.6258	-26.0598	-25.7727	-26.2142		103.563	112.95	101.587	94.2387	93.2843		0.18	0.09	0.11	0.095	0.09575		32.3396	51.2944	42.7587	47.6175	41.5139		492.1	420.7	378.7	402.5	342.125		0.215	0.14	0.155	0.17	0.15275		-893.9	-910	-740.6	-753.2	-717.85		0.14	0.05	0.07
56	Male	Control	2	2	-25.6647	-27.3945	-12.8111	-25.9782	-25.5162		92.1216	97.4692	77.1764	82.9306	93.1488		0.08	0.11	0	0.115	0.093		41.1383	43.5756	33.9445	40.1345	41.1861		338.1	331.8	266	313.6	341.495		0.12	0.155	0.03	0.15	0.1435		-821.1	-667.1	80.5	-474.6	-670.32		0.045	0.06	0.185
56	Male	Control	2	3	-19.1336	-26.7402	-24.2311	-22.2753	-24.8412		83.3939	102.724	73.7056	86.9272	93.0323		0.03	0.105	0.075	0.08	0.089		46.5661	42.0499	37.8716	41.5284	41.4588		322.7	404.6	255.5	373.1	356.02		0.08	0.145	0.135	0.14	0.1425		-418.6	-745.5	-406	-744.8	-653.8		0	0.065	0.01
56	Male	Control	2	4	-25.5705	-27.921	-24.9442	-26.8541	-24.8774		68.3621	98.9201	81.516	95.579	89.7742		0.15	0.16	0.085	0.095	0.09675		30.1067	42.694	40.2768	40.0727	40.7139		260.4	368.2	253.4	437.5	336.49		0.19	0.2	0.13	0.14	0.15		-301	-430.5	-420	-718.2	-596.575		0.065	0.125	0.045
56	Male	Control	2	5	-26.0637	-27.2778	-24.1303	-25.9919	-24.7978		64.1741	104.242	68.1162	85.1415	88.7419		0.145	0.15	0.095	0.085	0.10175		31.7987	41.2637	31.4188	40.0671	39.9259		270.9	417.9	364	311.5	349.16		0.16	0.195	0.13	0.14	0.146		-334.6	-667.1	-338.1	-706.3	-570.535		0.085	0.1	0.035
57	Male	Control	1	1	-24.5656	-26.2622	-28.4587	-24.6271	-24.8448		64.1238	77.5589	99.436	78.9245	84.1271		0.255	0.1	0.2	0.1	0.11075		29.2489	43.3962	40.6407	40.5046	38.9149		315.7	276.5	316.4	277.2	323.75		0.335	0.29	0.275	0.245	0.16925		-387.8	-483	-679	-524.3	-509.355		0.14	0.055	0.165
57	Male	Control	1	2	-24.7868	-26.937	-26.2153	-25.532	-25.4259		85.1127	97.2847	62.8588	84.5222	83.1312		0.115	0.1	0.3	0.09	0.12575		42.2779	42.0944	32.4211	43.6283	38.9963		397.6	412.3	566.3	360.5	348.11		0.17	0.165	0.185	0.175	0.18125		-493.5	-739.9	-562.8	-618.8	-535.99		0.04	0.07	0.26
57	Male	Control	1	3	-27.7172	-26.5247	-25.7311	-27.214	-26.1663		89.8239	88.9754	99.5321	80.7352	83.747		0.12	0.12	0.09	0.15	0.13525		45.9971	47.0574	51.2286	45.915	40.1054		373.1	380.1	355.6	470.4	359.275		0.175	0.245	0.215	0.225	0.19925		-483	-532	-774.9	-453.6	-532.42		0.07	0.085	0.055
57	Male	Control	1	4	-26.5179	-26.7105	-25.7789	-27.4156	-26.2229		74.1025	100.965	113.258	87.6012	85.3245		0.115	0.13	0.105	0.11	0.13375		40.649	52.2747	50.4532	48.3232	42.0329		262.5	555.8	446.6	407.4	376.915		0.23	0.2	0.135	0.22	0.2055		-459.9	-547.4	-766.5	-648.2	-560.035		0.055	0.06	0.065
57	Male	Control	1	5	-25.0261	-26.9129	-27.8716	-25.6332	-26.3219		81.1767	97.2395	110	86.5782	87.9905		0.135	0.09	0.105	0.11	0.132		39.52	48.4693	52.5309	46.7574	44.1694		334.6	351.4	404.6	443.8	385.42		0.165	0.16	0.22	0.185	0.21075		-527.8	-716.1	-751.8	-632.8	-589.155		0.08	0.06	0.07
57	Male	Control	2	1	-26.193	-26.3682	-27.9311	-27.1182	-26.5068		73.5997	105.099	96.9017	93.3727	90.4369		0.225	0.105	0.125	0.1	0.127		30.7714	46.8619	50.3867	52.841	45.5229		291.9	427	688.1	480.9	420.525		0.38	0.175	0.225	0.195	0.20225		-503.3	-754.6	-695.8	-824.6	-624.365		0.165	0.065	0.09
57	Male	Control	2	2	-25.6944	-27.6762	-28.7986	-25.8027	-26.7318		86.2595	101.835	106.163	98.2454	93.5732		0.18	0.095	0.17	0.1	0.124		38.374	39.6218	49.5213	46.012	46.1783		472.5	466.2	496.3	380.8	424.48		0.225	0.165	0.23	0.16	0.2065		-466.2	-735	-566.3	-692.3	-626.605		0.135	0.06	0.105
57	Male	Control	2	3	-25.0436	-27.6959	-25.8423	-25.8395	-26.5935		70.7738	103.271	98.6515	92.035	93.8564		0.11	0.13	0.135	0.11	0.12425		38.7211	52.3656	43.4666	45.977	45.6949		233.8	408.1	365.4	429.1	417.34		0.185	0.205	0.215	0.175	0.2025		-443.8	-779.8	-672	-682.5	-643.335		0.04	0.06	0.08
57	Male	Control	2	4	-26.3123	-27.4433	-27.1011	-25.984	-26.6144		93.1787	86.9419	102.684	80.3537	93.218		0.11	0.15	0.13	0.13	0.12725		43.2682	45.2571	38.4021	45.2814	44.7203		436.1	314.3	511	435.4	418.565		0.16	0.22	0.165	0.2	0.2005		-718.9	-476.7	-683.2	-574	-644.875		0.07	0.06	0.065
57	Male	Control	2	5	-26.1792	-26.836	-26.2339	-26.5168	-26.6305		87.3764	113.679	79.4408	91.0039	93.0433		0.1	0.205	0.29	0.175	0.14375		42.2757	32.6754	24.3266	33.9293	42.0168		326.2	485.1	296.1	378.7	416.15		0.15	0.28	0.32	0.215	0.21225		-626.5	-628.6	-414.4	-613.2	-627.585		0.045	0.135	0.235
58	Female	Control	1	1	-25.7941	-25.9825	-25.4687	-25.1312	-26.3688		65.387	78.3504	83.0557	60.1474	88.9417		0.205	0.115	0.135	0.105	0.144		25.9276	41.0536	46.4626	29.9432	40.1431		212.1	210	356.3	179.2	369.635		0.24	0.195	0.21	0.155	0.2035		-483	-508.2	-496.3	-443.8	-585.235		0.15	0.055	0.05
58	Female	Control	1	2	-25.8141	-26.3422	-24.4152	-24.1523	-26.0064		75.2715	76.4969	76.3324	63.4329	83.8932		0.105	0.12	0.055	0.11	0.13625		34.4794	40.0201	34.1595	33.0398	38.5516		258.3	207.9	238	201.6	324.135		0.14	0.19	0.11	0.195	0.19625		-481.6	-488.6	-414.4	-438.9	-553.42		0.065	0.055	0.005
58	Female	Control	1	3	-24.0605	-26.316	-26.8476	-25.0271	-25.8979		67.6388	76.3537	70.9754	57.0407	79.2571		0.1	0.135	0.105	0.105	0.13425		36.7233	40.5111	31.0852	32.2371	36.5529		245.7	238.7	214.2	160.3	295.26		0.225	0.22	0.4	0.17	0.208		-456.4	-439.6	-487.9	-399.7	-513.695		0.045	0.07	0.055
58	Female	Control	1	4	-26.0993	-26.4902	-25.5772	-25.0298	-25.7157		47.8339	69.0269	84.1321	57.1288	74.0052		0.135	0.12	0.005	0.1	0.12625		27.0785	34.3875	41.8468	29.341	34.5752		144.9	165.2	259	155.4	246.645		0.405	0.19	0.07	0.145	0.21125		-484.4	-416.5	-451.15	-411.6	-479.238		0.035	0.065	0.03
58	Female	Control	1	5	-26.1381	-26.2707	-25.75	-24.8435	-25.5775		59.7856	66.4996	60.168	48.1052	67.1582		0.11	0.12	0.135	0.105	0.11125		31.2733	33.4919	30.7665	30.0071	34.1918		167.3	140.7	133	131.6	200.97		0.175	0.185	0.25	0.33	0.21		-411.6	-376.6	-324.1	-306.6	-436.048		0.045	0.065	0.08
58	Female	Control	2	1	-27.2208	-26.6963	-27.9578	-26.2806	-25.8665		72.6423	87.7695	82.8459	74.9251	68.7203		0.16	0.115	0.105	0.115	0.108		30.6588	40.0396	42.9301	41.0322	34.7554		220.5	295.4	210.7	375.2	208.18		0.195	0.17	0.155	0.15	0.2035		-539.7	-597.8	-549.5	-499.8	-448.823		0.1	0.055	0.05
58	Female	Control	2	2	-22.8804	-27.0988	-27.4361	-26.2278	-26.0124		94.0404	90.2789	90.4871	70.1991	71.3938		0.045	0.105	0.11	0.11	0.107		53.6595	42.7454	38.684	40.1787	36.4339		368.9	344.4	311.5	224	225.33		0.095	0.25	0.16	0.25	0.2095		-597.1	-655.2	-613.9	-506.8	-476.297		0	0.05	0.06
58	Female	Control	2	3	-26.1774	-26.9756	-28.413	-25.1892	-26.2376		86.8234	80.0175	75.9869	70.4606	73.4578		0.075	0.11	0.135	0.095	0.1055		51.3148	40.9733	39.0274	30.9262	37.5181		359.1	188.3	179.2	280.7	232.75		0.175	0.17	0.225	0.145	0.1945		-599.2	-512.4	-422.1	-544.6	-491.032		0.025	0.06	0.07
58	Female	Control	2	4	-25.6444	-28.6333	-27.807	-25.1652	-26.4403		80.5422	82.6934	81.5845	62.8098	75.9332		0.115	0.11	0.12	0.105	0.11		39.1843	40.2331	34.7779	32.3912	38.2148		280.7	252	273.7	217.7	247.73		0.145	0.16	0.165	0.16	0.1855		-500.5	-548.1	-476.7	-459.2	-502.075		0.045	0.055	0.065
58	Female	Control	2	5	-26.7316	-27.3521	-25.6004	-25.5939	-26.5541		45.1086	85.8822	67.2752	62.5134	77.2443		0.095	0.105	0.045	0.125	0.105		25.5054	39.0025	42.9853	37.0688	39.1659		148.4	249.9	189	234.5	260.19		0.135	0.15	0.29	0.245	0.1795		-420	-655.2	-404.6	-386.4	-524.44		0.03	0.035	0
59	Male	Control	1	1	-24.5172	-24.9087	-25.308	-25.6837	-26.1672		82.3932	108.56	92.8964	96.8005	80.3677		0.145	0.105	0.105	0.12	0.104		34.6189	45.9305	49.7247	49.9681	40.445		293.3	589.4	394.8	551.6	296.555		0.185	0.15	0.21	0.175	0.182		-695.8	-796.6	-643.3	-645.4	-554.155		0.095	0.055	0.055
59	Male	Control	1	2	-24.7725	-26.4577	-23.9329	-25.5878	-26.0226		91.3152	114.361	107.348	107.78	84.1576		0.085	0.095	0.09	0.105	0.10425		44.8278	52.7271	49.7081	53.3411	41.7118		387.1	510.3	461.3	667.8	335.44		0.145	0.14	0.13	0.16	0.173		-754.6	-902.3	-862.4	-774.9	-600.215		0.045	0.05	0.05
59	Male	Control	1	3	-23.1285	-26.0472	-25.2465	-26.3259	-25.7222		87.1904	118.088	96.4655	106.619	88.9113		0.09	0.11	0.105	0.11	0.10425		43.3879	51.9947	47.9438	52.4527	43.3887		408.1	732.9	359.1	681.8	394.17		0.15	0.16	0.17	0.155	0.169		-706.3	-830.2	-721	-773.5	-647.85		0.045	0.055	0.055
59	Male	Control	1	4	-24.0826	-29.7233	-26.6474	-24.8239	-25.6236		90.3585	137.978	84.9395	89.5599	93.6716		0.095	0.11	0.095	0.105	0.102		47.5594	60.5857	37.4111	38.3338	45.2539		487.9	760.9	342.3	455.7	445.305		0.155	0.185	0.15	0.15	0.1695		-705.6	-983.5	-643.3	-670.6	-698.775		0.045	0.065	0.05
59	Male	Control	1	5	-24.0703	-26.3181	-24.7122	-24.9523	-25.3623		78.3006	83.6544	101.885	94.6171	98.5555		0.09	0.1	0.1	0.11	0.1035		35.7278	39.7419	48.6054	45.3124	46.4951		336	278.6	453.6	478.8	481.565		0.135	0.15	0.155	0.15	0.158		-679	-613.2	-781.2	-709.1	-744.59		0.04	0.05	0.05
59	Male	Control	2	1	-27.1689	-27.8519	-27.6778	-26.7851	-25.8156		90.2018	100.335	107.823	111.989	100.041		0.135	0.095	0.095	0.1	0.101		37.8248	46.0416	41.7141	50.8883	46.3065		332.5	390.6	494.2	508.9	476.42		0.205	0.15	0.13	0.14	0.15325		-795.9	-807.1	-849.8	-854	-770.875		0.085	0.05	0.05
59	Male	Control	2	2	-28.4201	-27.205	-26.7638	-28.362	-26.3156		115.697	119.096	102.933	115.387	101.656		0.075	0.095	0.095	0.095	0.10025		53.1677	49.861	39.023	54.1502	46.0864		448.7	492.1	438.9	581.7	473.165		0.125	0.13	0.145	0.15	0.152		-1173.2	-947.8	-786.8	-888.3	-795.97		0.045	0.055	0.05
59	Male	Control	2	3	-25.1336	-28.4054	-28.4627	-27.6823	-26.7624		89.9873	100.786	84.5896	94.8271	99.7473		0.1	0.115	0.105	0.105	0.10075		39.4347	46.8776	38.991	48.4599	44.9856		391.3	389.2	298.2	439.6	439.985		0.14	0.185	0.165	0.165	0.153		-645.4	-702.8	-582.4	-702.1	-776.055		0.055	0.06	0.05
59	Male	Control	2	4	-26.6019	-27.257	-27.0103	-27.2709	-26.9056		75.0864	86.7965	95.9222	86.329	96.8122		0.095	0.11	0.1	0.09	0.10025		36.4834	34.7941	42.9072	40.95	43.5478		231	285.6	326.9	310.8	395.36		0.14	0.155	0.15	0.145	0.1505		-601.3	-571.9	-699.3	-683.9	-753.725		0.04	0.055	0.05
59	Male	Control	2	5	-27.1497	-28.4424	-27.807	-26.4464	-27.3952		73.2717	97.3988	82.7085	86.0788	95.8623		0.105	0.115	0.11	0.115	0.1025		36.0729	43.3655	38.5532	41.7482	43.0654		233.1	310.8	273.7	357	376.74		0.16	0.155	0.19	0.165	0.1545		-514.5	-651.7	-588	-507.5	-727.685		0.045	0.065	0.05
60	Male	Control	1	1	-24.9649	-26.8148	-27.6839	-26.3494	-27.2117		73.1283	94.7215	79.2353	97.8747	92.5928		0.19	0.085	0.1	0.09	0.1045		27.1245	42.0405	43.7829	41.7406	41.9764		287	372.4	200.9	485.1	357.7		0.225	0.12	0.225	0.13	0.15825		-604.1	-747.6	-576.1	-868.7	-702.17		0.15	0.055	0.05
60	Male	Control	1	2	-25.3473	-26.4239	-27.653	-28.7465	-27.0827		62.7365	144.257	104.032	132.62	92.1194		0.095	0.095	0.09	0.1	0.1055		27.8797	53.6541	40.2083	63.8076	41.4438		241.5	851.2	479.5	795.2	378		0.335	0.145	0.155	0.15	0.17		-519.4	-1163.4	-789.6	-1063.3	-689.15		0.035	0.05	0.05
60	Male	Control	1	3	-25.5801	-27.6592	-25.1064	-24.4446	-26.738		83.1071	122.316	104.48	102.669	94.2385		0.075	0.09	0.105	0.09	0.10225		33.651	41.7037	48.5973	45.192	41.2128		381.5	607.6	431.2	458.5	396.025		0.115	0.13	0.145	0.125	0.163		-742.7	-973.7	-792.4	-797.3	-722.82		0.04	0.055	0.06
60	Male	Control	1	4	-19.9384	-25.0254	-25.5787	-26.6302	-26.1896		65.1762	117.501	98.8151	124.026	97.3077		0.075	0.095	0.1	0.09	0.1005		28.9791	50.1907	46.3717	60.1933	42.7428		296.1	515.2	361.2	637	428.785		0.125	0.155	0.15	0.165	0.16325		-596.4	-935.2	-713.3	-1035.3	-759.01		0.035	0.055	0.055
60	Male	Control	1	5	-25.6852	-25.7695	-25.6829	-26.2475	-25.8666		95.074	144.826	112.968	95.9816	102.777		0.09	0.09	0.105	0.095	0.09725		44.0299	46.9086	51.3941	46.7521	44.2101		426.3	705.6	553	375.2	473.06		0.135	0.13	0.16	0.13	0.1575		-774.2	-1148.7	-801.5	-777	-820.995		0.045	0.055	0.065
60	Male	Control	2	1	-27.6474	-25.9933	-26.1807	-25.6234	-25.8482		96.5738	112.167	118.319	121.072	107.936		0.22	0.1	0.11	0.09	0.1		31.6102	47.0957	54.2191	56.0115	45.9225		392	527.1	553	743.4	516.565		0.315	0.14	0.145	0.13	0.159		-694.4	-941.5	-861.7	-1054.2	-858.76		0.155	0.05	0.06
60	Male	Control	2	2	-23.9062	-27.4594	-28.6019	-27.82	-25.829		104.15	125.018	114.406	120.906	108.978		0.09	0.085	0.11	0.095	0.1		50.5417	52.0099	57.9197	58.6588	47.6015		505.4	567.7	459.9	598.5	504.77		0.15	0.125	0.21	0.2	0.154		-847.7	-1074.5	-839.3	-871.5	-863.625		0.045	0.045	0.05
60	Male	Control	2	3	-26.5218	-28.2084	-27.133	-27.2198	-26.1437		106.505	160.202	109.505	120.186	113.169		0.1	0.09	0.1	0.1	0.1015		40.3002	57.6424	37.3347	51.9271	48.5045		439.6	844.2	508.9	686	534.765		0.175	0.125	0.155	0.135	0.15775		-816.9	-1317.4	-841.4	-958.3	-895.02		0.045	0.055	0.055
60	Male	Control	2	4	-25.8943	-27.2683	-27.4815	-26.2703	-26.6308		114.18	144.751	124.994	119.146	118.046		0.095	0.095	0.095	0.09	0.10225		57.1685	55.9825	48.1372	50.8527	49.8248		746.9	771.4	590.1	672	583.31		0.155	0.155	0.135	0.125	0.1565		-904.4	-1193.5	-953.4	-1033.9	-935.27		0.045	0.055	0.06
60	Male	Control	2	5	-24.7515	-28.9442	-27.7777	-26.5871	-26.8645		107.182	110.985	117.284	129.048	118.829		0.1	0.09	0.1	0.095	0.1025		46.6567	47.0255	39.0558	61.2688	50.0709		618.8	390.6	573.3	767.9	597.835		0.15	0.13	0.15	0.15	0.15775		-800.8	-906.5	-875	-988.4	-938.735		0.06	0.055	0.065
61	Male	Control	1	1	-23.0896	-26.6968	-27.5582	-25.8119	-26.7501		123.107	221.319	166.156	194.35	131.669		0.165	0.07	0.07	0.07	0.09525		39.4974	41.6086	51.6952	77.4039	51.1344		766.5	1783.6	1122.1	1703.1	755.825		0.21	0.1	0.105	0.105	0.14725		-1169	-2153.9	-1615.6	-1929.9	-1104.57		0.13	0.04	0.045
61	Male	Control	1	2	-26.6347	-25.5618	-27.3777	-23.4446	-26.5117		135.316	117.893	131.16	189.82	137.154		0.085	0.08	0.09	0.065	0.09225		44.0655	50.6794	41.3951	58.5098	49.9104		747.6	432.6	812	1652	831.46		0.13	0.12	0.135	0.09	0.13675		-1217.3	-1061.2	-1113.7	-1908.9	-1187.97		0.04	0.045	0.05
61	Male	Control	1	3	-26.2852	-27.0961	-27.193	-28.095	-26.491		182.381	160.307	156.239	149.689	144.765		0.065	0.075	0.08	0.085	0.088		70.0721	53.6057	61.2736	69.0367	53.2495		1311.8	903	945.7	1038.8	917.49		0.1	0.105	0.115	0.13	0.12975		-1802.5	-1493.8	-1443.4	-1323.7	-1294.44		0.04	0.045	0.045
61	Male	Control	1	4	-26.1125	-25.8992	-26.4984	-25.6651	-26.354		197.495	163.438	154.49	153.463	153.056		0.07	0.07	0.085	0.07	0.084		71.9548	51.3212	56.334	64.3139	54.8387		1636.6	968.1	1000.3	1096.9	1013.56		0.1	0.105	0.12	0.11	0.123		-1929.9	-1570.1	-1387.4	-1477	-1408.4		0.045	0.045	0.05
61	Male	Control	1	5	-24.8089	-25.8993	-27.5691	-25.5134	-26.1405		118.691	178.819	151.876	143.539	159.477		0.105	0.075	0.075	0.08	0.0815		57.3862	53.1171	66.0468	63.965	57.1641		825.3	1106	814.8	889.7	1077.83		0.145	0.105	0.125	0.12	0.11875		-857.5	-1728.3	-1408.4	-1326.5	-1495.9		0.05	0.045	0.045
61	Male	Control	2	1	-27.3078	-26.3902	-26.8941	-27.2573	-26.3752		186.643	147.203	157.559	153.409	156.472		0.11	0.085	0.075	0.065	0.0795		64.6869	52.7593	42.0067	55.8332	57.4182		1460.9	767.9	1084.3	902.3	1019.83		0.145	0.12	0.11	0.1	0.1165		-1822.1	-1278.2	-1470.7	-1522.5	-1457.16		0.08	0.045	0.045
61	Male	Control	2	2	-28.2658	-28.3565	-28.6758	-27.3694	-26.8576		188.077	206.807	141.115	146.741	161.899		0.075	0.075	0.085	0.075	0.079		77.8025	56.7597	64.7068	52.4146	60.2698		1376.2	1365	741.3	827.4	1053.12		0.11	0.105	0.135	0.105	0.1155		-1836.8	-1992.9	-1265.6	-1412.6	-1517.49		0.045	0.045	0.045
61	Male	Control	2	3	-23.4722	-28.1401	-26.6792	-28.6945	-26.7734		122.928	139.49	116.683	155.044	156.176		0.07	0.085	0.09	0.08	0.08		55.1645	55.9492	52.0613	66.8253	59.0705		744.8	651	507.5	912.8	983.955		0.11	0.14	0.135	0.12	0.11825		-1185.1	-1201.2	-981.4	-1411.9	-1453.3		0.035	0.055	0.045
61	Male	Control	2	4	-27.1776	-27.7907	-27.3656	-27.9873	-27.0807		110.815	132.62	115.687	140.804	147.727		0.08	0.075	0.09	0.085	0.08175		54.2583	42.7568	56.333	63.1755	57.7004		474.6	635.6	438.9	768.6	864.745		0.125	0.115	0.145	0.135	0.1225		-1028.3	-1211	-984.2	-1227.8	-1357.65		0.04	0.045	0.05
61	Male	Control	2	5	-24.7595	-26.8568	-28.4797	-27.1861	-27.2553		109.586	146.082	141.315	134.73	144.667		0.075	0.08	0.075	0.07	0.08		47.9867	53.397	41.6203	53.1449	55.4821		553	673.4	956.9	684.6	826.35		0.125	0.12	0.11	0.11	0.121		-1029.7	-1323	-1307.6	-1293.6	-1339.31		0.04	0.045	0.045
62	Male	Control	1	1	-26.2628	-26.539	-27.9593	-25.8016	-27.191		50.4758	74.1563	83.8209	71.0468	126.401		0.16	0.095	0.13	0.12	0.0885		25.1702	37.6817	40.4182	40.8111	51.9219		161.7	225.4	314.3	294	665.35		0.465	0.135	0.19	0.22	0.14775		-370.3	-580.3	-490	-439.6	-1128.64		0.095	0.05	0.05
62	Male	Control	1	2	-24.8224	-27.9583	-27.7249	-28.4567	-27.0057		65.0591	89.8261	93.2262	81.8174	108.761		0.12	0.15	0.14	0.125	0.09975		35.0518	48.0401	49.8871	44.6707	48.2202		221.2	338.8	411.6	311.5	514.01		0.195	0.205	0.215	0.26	0.16875		-420	-471.1	-547.4	-466.2	-898.485		0.045	0.06	0.055
62	Male	Control	1	3	-25.3326	-26.9544	-27.3049	-26.2979	-26.9509		81.3407	72.8597	77.9689	77.1673	97.5202		0.11	0.145	0.125	0.12	0.1085		43.2949	42.7056	34.2915	40.1624	44.7429		331.1	249.9	343.7	294	434.14		0.21	0.27	0.265	0.18	0.18975		-548.1	-406.7	-445.2	-510.3	-755.02		0.05	0.065	0.055
62	Male	Control	1	4	-25.7049	-26.2575	-25.9333	-25.2171	-26.5905		72.5764	69.2041	85.1741	70.5608	87.3997		0.11	0.135	0.15	0.125	0.118		39.1989	39.5837	45.4597	39.0876	42.0832		259.7	194.6	358.4	289.1	373.345		0.215	0.26	0.225	0.21	0.20925		-490.7	-406	-415.1	-422.1	-619.15		0.045	0.045	0.06
62	Female	Control	1	5	-25.8618	-27.0299	-27.8722	-26.8337	-26.6063		75.2609	70.6004	77.0338	63.5159	75.1346		0.105	0.125	0.13	0.135	0.12775		39.4458	39.6835	39.8367	36.9803	40.0731		374.5	171.5	246.4	208.6	280		0.145	0.25	0.195	0.23	0.227		-487.2	-414.4	-415.1	-352.1	-454.895		0.05	0.065	0.055
62	Male	Control	2	1	-26.3067	-28.6276	-29.9575	-32.1319	-27.1293		87.0809	137.74	129.99	135.686	85.6844		0.145	0.12	0.115	0.13	0.128		29.5704	57.0168	63.6442	70.131	43.8871		455	811.3	693	1122.1	384.3		0.195	0.16	0.165	0.175	0.21125		-611.1	-866.6	-860.3	-805.7	-518.07		0.09	0.065	0.055
62	Male	Control	2	2	-26.7837	-27.7292	-31.0793	-28.4185	-27.3817		99.5292	130.668	128.758	111.703	92.7209		0.13	0.12	0.105	0.125	0.12525		40.2073	55.0456	63.5145	59.057	45.8959		555.8	708.4	585.2	826.7	453.95		0.205	0.16	0.175	0.185	0.20375		-478.1	-760.2	-914.2	-659.4	-563.43		0.045	0.075	0.06
62	Male	Control	2	3	-26.4041	-27.6818	-27.4958	-26.9968	-27.5162		113.842	95.6427	105.332	101.214	98.0556		0.115	0.125	0.115	0.115	0.12375		44.1295	46.8727	52.7709	52.8704	47.7053		703.5	315.7	462.7	550.2	494.62		0.165	0.155	0.185	0.18	0.19175		-714	-581	-727.3	-707.7	-604.415		0.05	0.07	0.055
62	Male	Control	2	4	-26.1769	-30.0899	-28.1727	-29.7199	-28.0685		95.4943	119.677	98.5172	129.65	105.347		0.1	0.13	0.12	0.125	0.1215		49.8774	57.4234	53.1236	61.6607	50.6431		472.5	586.6	436.1	914.9	560.035		0.18	0.195	0.195	0.17	0.18325		-720.3	-674.1	-661.5	-700.7	-655.55		0.045	0.08	0.05
62	Female	Control	2	5	-25.4127	-28.0121	-26.3995	-26.7056	-28.0151		71.325	102.795	98.0578	83.0584	108.788		0.11	0.13	0.13	0.12	0.12125		41.7958	48.1121	51.7123	44.9728	52.1754		295.4	389.9	484.4	395.5	588.245		0.215	0.18	0.195	0.195	0.1815		-505.4	-538.3	-581.7	-506.8	-678.72		0.045	0.07	0.055
63	Male	Control	1	1	-26.5977	-26.4928	-25.9097	-25.1753	-27.3727		71.9092	115.229	84.9684	85.1395	102.126		0.175	0.115	0.16	0.105	0.1235		35.2381	52.2937	49.5381	45.2238	50.272		312.2	564.2	542.5	442.4	527.24		0.315	0.18	0.225	0.185	0.192		-467.6	-885.5	-469.7	-614.6	-643.405		0.095	0.065	0.065
63	Male	Control	1	2	-25.7008	-29.4972	-27.3154	-25.6142	-27.0786		80.1024	89.9015	76.5694	78.9185	94.8672		0.13	0.16	0.14	0.095	0.12575		43.6978	51.6263	42.2412	44.23	48.4705		393.4	445.2	257.6	386.4	467.565		0.195	0.245	0.22	0.19	0.19825		-541.1	-645.4	-424.2	-562.1	-611.45		0.04	0.04	0.06
63	Male	Control	1	3	-23.007	-27.5328	-26.7276	-26.2305	-26.8245		79.5776	87.5892	84.2313	80.4881	90.66		0.215	0.095	0.09	0.115	0.128		34.3514	44.922	44.3521	42.8091	46.9601		296.1	347.9	219.1	357	426.965		0.265	0.2	0.16	0.185	0.2045		-640.5	-774.9	-579.6	-620.9	-605.745		0.14	0.05	0.055
63	Male	Control	1	4	-26.0483	-27.4258	-26.7149	-22.9447	-26.2732		75.3042	103.28	83.2342	82.2802	85.698		0.11	0.125	0.125	0.045	0.1245		35.7316	54.086	45.5972	48.0569	45.0294		270.9	564.9	323.4	268.8	377.86		0.15	0.205	0.225	0.085	0.20075		-523.6	-643.3	-541.8	-553.7	-581.035		0.04	0.065	0.06
63	Male	Control	1	5	-25.2859	-28.1113	-26.8558	-26.1344	-26.2661		72.3783	98.0622	94.9705	89.9749	85.7054		0.15	0.11	0.115	0.12	0.12475		44.5441	50.8302	49.5257	46.1065	45.2501		433.3	326.2	364	443.1	377.93		0.2	0.205	0.19	0.19	0.20075		-555.1	-765.1	-665	-563.5	-601.86		0.035	0.055	0.06
63	Male	Control	2	1	-27.55	-25.462	-26.0694	-25.8679	-26.3048		78.9695	118.791	80.3115	89.9543	86.2444		0.16	0.11	0.105	0.115	0.1215		32.6298	50.963	45.1334	46.9946	44.9214		329	587.3	287	415.8	365.82		0.205	0.185	0.265	0.19	0.19775		-676.2	-756.7	-575.4	-686.7	-614.74		0.105	0.065	0.05
63	Male	Control	2	2	-26.9612	-27.2779	-26.161	-26.4846	-26.2427		87.4163	93.9148	77.1822	83.755	87.0833		0.1	0.11	0.125	0.095	0.11675		36.428	47.7936	42.8009	45.1754	44.4416		373.1	356.3	247.1	361.2	358.575		0.16	0.145	0.22	0.195	0.19125		-643.3	-617.4	-497	-629.3	-625.45		0.045	0.055	0.06
63	Male	Control	2	3	-26.4724	-26.9258	-26.719	-26.4842	-26.3978		80.746	97.6452	81.9143	80.6939	87.5389		0.09	0.11	0.12	0.08	0.111		40.3563	48.6103	48.3408	42.6386	45.1171		280	400.4	352.1	275.1	362.95		0.195	0.195	0.24	0.195	0.192		-637	-651	-644	-694.4	-625.975		0.045	0.07	0.04
63	Male	Control	2	4	-27.086	-26.8659	-26.9082	-27.3467	-26.6515		79.2653	112.399	87.6443	95.3166	89.0653		0.105	0.11	0.115	0.105	0.1125		43.7494	51.8055	50.1832	48.9661	45.6788		270.2	499.1	394.8	374.5	368.48		0.225	0.19	0.225	0.18	0.19975		-612.5	-813.4	-626.5	-780.5	-654.5		0.045	0.075	0.055
63	Male	Control	2	5	-26.5378	-28.4644	-26.1187	-25.5628	-26.6663		85.509	86.8058	72.295	85.9956	87.8262		0.115	0.105	0.1	0.1	0.10875		49.3499	45.656	43.3615	44.5294	45.2733		496.3	313.6	301.7	340.9	362.775		0.195	0.19	0.27	0.175	0.202		-605.5	-657.3	-529.2	-669.9	-650.16		0.045	0.055	0.055
64	Male	Control	1	1	-25.0008	-26.8531	-27.309	-22.0046	-26.4772		85.984	90.7109	83.3723	77.1133	86.2839		0.215	0.11	0.1	0.04	0.1075		26.4005	36.3991	39.2034	41.0912	43.642		410.9	339.5	254.8	295.4	346.85		0.26	0.165	0.145	0.075	0.192		-663.6	-611.1	-628.6	-464.8	-633.815		0.165	0.06	0.05
64	Male	Control	1	2	-25.137	-27.2854	-27.1995	-25.4386	-26.386		85.4307	91.6458	99.5161	83.8495	87.1926		0.11	0.105	0.105	0.095	0.10675		41.6413	44.6307	47.8085	41.4088	43.8065		367.5	310.1	358.4	300.3	346.78		0.145	0.16	0.145	0.14	0.1855		-610.4	-620.9	-695.8	-639.8	-642.81		0.045	0.06	0.055
64	Male	Control	1	3	-26.151	-28.9016	-27.8928	-19.9843	-26.2024		99.6534	106.787	127.066	93.0465	91.4703		0.08	0.115	0.105	0.08	0.10575		46.1143	52.2986	54.9351	50.3662	44.9949		441.7	359.1	635.6	294.7	367.955		0.125	0.16	0.145	0.065	0.169		-877.1	-718.9	-926.1	-238.7	-649.53		0.04	0.06	0.06
64	Male	Control	1	4	-26.495	-27.2139	-27.2078	-27.9714	-26.2365		89.5181	122.44	109.26	96.7876	93.6393		0.095	0.095	0.1	0.095	0.10325		41.6718	44.4572	50.1204	48.6565	44.505		360.5	599.2	464.1	347.9	379.61		0.14	0.135	0.14	0.225	0.16		-730.1	-922.6	-823.2	-760.9	-669.725		0.045	0.055	0.05
64	Male	Control	1	5	-24.3469	-28.3363	-27.3019	-26.6771	-26.2354		94.9234	90.838	93.9512	91.4381	95.6665		0.045	0.115	0.11	0.09	0.10025		50.7691	44.9399	46.5963	42.7955	44.6152		386.4	306.6	334.6	353.5	376.04		0.095	0.15	0.165	0.125	0.14525		-714	-635.6	-660.8	-767.2	-685.51		0	0.055	0.05
64	Male	Control	2	1	-24.7125	-25.133	-27.1971	-25.5575	-26.307		82.1264	103.887	111.74	98.0477	98.5975		0.155	0.105	0.105	0.095	0.1		31.2363	50.3018	49.0067	47.4868	46.3621		343.7	463.4	531.3	425.6	399.21		0.21	0.18	0.14	0.135	0.14625		-687.4	-720.3	-814.8	-744.1	-715.435		0.11	0.06	0.055
64	Male	Control	2	2	-26.5329	-27.8954	-26.5147	-22.2263	-26.2125		78.7481	110.891	119.9	85.9115	100.348		0.105	0.11	0.1	0.025	0.09625		37.8351	53.5861	52.8249	43.0867	46.9543		324.1	450.8	562.1	312.9	414.89		0.15	0.16	0.14	0.065	0.1425		-571.2	-748.3	-900.2	-480.2	-722.085		0.045	0.06	0.05
64	Male	Control	2	3	-25.1708	-27.0706	-27.2248	-15.0504	-25.7918		82.3315	106.981	92.2322	87.1683	97.456		0.1	0.105	0.095	0	0.09225		36.8248	44.0973	39.5119	39.187	44.7496		533.4	469	345.8	342.3	412.86		0.15	0.145	0.14	0.04	0.1415		-637	-769.3	-686.7	97.3	-683.83		0.045	0.06	0.05
64	Male	Control	2	4	-23.6344	-26.5181	-27.6876	-25.8418	-25.5315		79.409	89.1353	95.4169	87.3068	94.1191		0.06	0.11	0.11	0.095	0.09175		44.2372	45.1345	44.4507	38.6672	44.1288		319.9	270.2	365.4	386.4	391.37		0.11	0.16	0.145	0.13	0.13675		-555.1	-626.5	-655.2	-688.1	-648.235		0	0.05	0.055
64	Male	Control	2	5	-25.6864	-27.0558	-23.787	-25.9994	-25.3248		59.8586	104.062	99.527	87.5698	93.1124		0.075	0.1	0.055	0.095	0.09		35.9484	47.3564	56.6005	40.3513	43.8866		166.6	365.4	372.4	353.5	385.21		0.3	0.14	0.11	0.13	0.144		-614.6	-774.9	-634.9	-735.7	-647.36		0.03	0.05	0
65	Male	Control	1	1	-24.2058	-25.8289	-28.3872	-27.9885	-25.5153		125.243	169.575	101.674	138.31	100.063		0.175	0.095	0.09	0.085	0.08925		39.3328	56.6195	35.2597	62.9791	44.6945		735	1024.1	491.4	730.8	446.075		0.205	0.135	0.135	0.12	0.1405		-1019.9	-1278.9	-819	-1150.1	-712.425		0.13	0.055	0.05
65	Male	Control	1	2	-27.1881	-29.1927	-27.7026	-31.5176	-26.1369		120.366	140.885	116.856	129.1	105.65		0.075	0.09	0.1	0.095	0.09025		38.6767	58.7999	53.1156	64.0614	46.0606		688.8	792.4	583.1	592.9	496.44		0.135	0.13	0.155	0.14	0.14275		-1135.4	-1188.6	-812	-1008.7	-784.665		0.04	0.045	0.055
65	Male	Control	1	3	-25.3299	-29.1738	-27.6231	-30.7284	-27.0538		145.49	157.848	141.632	172.262	118.076		0.08	0.095	0.085	0.1	0.09325		63.8294	58.1408	60.0183	71.4831	50.7531		955.5	844.2	781.9	1274.7	604.73		0.11	0.125	0.125	0.13	0.1435		-1397.9	-1268.4	-1241.1	-1315.3	-946.015		0.04	0.06	0.045
65	Male	Control	1	4	-27.6893	-28.1697	-29.0318	-23.6754	-27.2981		153.093	156.595	105.404	132.391	127.887		0.09	0.1	0.095	0.075	0.0925		68.0572	50.9894	41.9622	55.4479	52.9515		1033.9	886.9	504.7	701.4	693.98		0.13	0.15	0.135	0.13	0.1435		-1278.2	-1159.2	-846.3	-1234.1	-1045.66		0.045	0.055	0.045
65	Male	Control	1	5	-28.6443	-26.9124	-28.4622	-28.1744	-27.7813		143.008	236.922	139.707	134.379	143.037		0.1	0.115	0.09	0.09	0.096		58.9638	80.7455	63.0093	53.8352	56.7663		948.5	1147.3	711.9	747.6	808.85		0.135	0.175	0.14	0.13	0.1385		-995.4	-1649.9	-1124.2	-1031.8	-1147.72		0.05	0.07	0.05
65	Male	Control	2	1	-24.7705	-26.5203	-26.2757	-24.9596	-27.5871		77.2401	106.613	78.4014	94.8353	134.151		0.205	0.085	0.085	0.095	0.09725		25.9013	42.1164	32.007	42.4707	54.1815		342.3	438.9	347.2	390.6	735.735		0.255	0.115	0.135	0.13	0.1405		-623	-1038.1	-666.4	-721.7	-1086.79		0.155	0.035	0.045
65	Male	Control	2	2	-25.4292	-25.1299	-26.8074	-24.9835	-26.9245		83.7336	102.396	95.9112	100.739	127.93		0.085	0.095	0.09	0.08	0.09675		39.4812	43.581	30.5187	46.4643	51.4511		260.4	424.2	423.5	424.2	679.49		0.185	0.13	0.145	0.11	0.141		-676.9	-764.4	-795.2	-867.3	-1034.74		0.045	0.05	0.045
65	Male	Control	2	3	-27.0767	-26.4394	-26.0074	-24.1869	-26.4673		136.268	98.1271	88.7668	101.139	118.283		0.095	0.085	0.095	0.09	0.097		54.5656	46.2916	44.3475	47.6774	48.4216		852.6	339.5	341.6	471.1	586.915		0.13	0.125	0.135	0.15	0.1435		-1036.7	-830.2	-693.7	-801.5	-941.71		0.055	0.05	0.045
65	Male	Control	2	4	-25.5117	-28.022	-25.8066	-26.4413	-26.3281		76.0462	113.245	89.0926	83.5658	109.007		0.09	0.09	0.09	0.1	0.0975		34.9803	52.0821	36.3671	41.9038	45.8655		340.2	427	343.7	286.3	500.43		0.125	0.135	0.14	0.17	0.14475		-654.5	-924	-704.2	-763	-868.105		0.04	0.045	0.05
65	Male	Control	2	5	-23.5512	-27.3419	-26.7956	-25.7513	-25.8904		101.425	99.9388	93.5119	105.017	96.3007		0.095	0.12	0.095	0.085	0.0975		47.6424	48.5064	38.5178	46.8499	42.1136		492.1	416.5	396.2	477.4	411.775		0.145	0.155	0.135	0.145	0.14475		-760.9	-678.3	-707	-868	-778.75		0.045	0.05	0.05
67	Male	Control	1	1	-26.8251	-28.4302	-28.7662	-28.7135	-28.1838		87.4571	142.449	112.472	83.56	106.484		0.19	0.07	0.085	0.085	0.1075		31.2642	49.7515	40.4553	37.3538	39.7062		341.6	814.8	508.2	296.8	490.35		0.225	0.115	0.115	0.14	0.14875		-702.8	-1381.8	-954.8	-654.5	-923.475		0.145	0.04	0.05
67	Male	Control	1	2	-27.3454	-28.2964	-29.2286	-26.6172	-28.0278		94.9428	126.003	112.957	103.678	107.94		0.105	0.1	0.09	0.085	0.10125		44.0777	55.5224	48.0698	41.9456	43.555		433.3	759.5	506.1	455.7	514.5		0.145	0.14	0.14	0.12	0.1425		-807.1	-1075.2	-950.6	-837.9	-920.587		0.05	0.045	0.05
67	Male	Control	1	3	-25.903	-29.62	-28.5281	-27.9798	-28.0211		90.3286	145.632	153.971	111.729	113.765		0.09	0.085	0.095	0.095	0.0979167		39.2449	58.0705	61.4232	46.0079	46.0989		347.9	676.2	909.3	510.3	546.642		0.12	0.135	0.135	0.135	0.13875		-742.7	-1301.3	-1239.7	-879.9	-960.692		0.045	0.055	0.055
67	Male	Control	1	4	-27.9549	-29.6092	-29.3394	-28.1877	-28.209		89.1557	131.294	136.317	102.746	114.043		0.085	0.09	0.1	0.08	0.095625		44.2787	56.901	55.4628	43.9196	47.1093		316.4	630.7	693.7	434.7	539.7		0.165	0.13	0.14	0.145	0.140313		-674.8	-1066.8	-1078	-917.7	-954.1		0.05	0.05	0.065
67	Male	Control	1	5	-26.754	-29.5345	-28.3854	-29.1226	-28.2571		77.0166	123.992	114.233	98.7513	111.934		0.115	0.095	0.09	0.09	0.096		41.6044	44.19	44.8396	47.1229	46.5753		298.2	576.1	471.8	321.3	515.13		0.165	0.145	0.13	0.15	0.14175		-523.6	-1027.6	-936.6	-777.7	-926.555		0.045	0.06	0.05
67	Male	Control	2	1	-26.065	-27.6513	-27.7142	-28.3827	-28.111		110.721	148.073	132.814	141.021	117.269		0.17	0.075	0.09	0.09	0.09575		35.452	54.4649	55.5001	58.5081	48.8303		462.7	728	673.4	841.4	552.335		0.2	0.12	0.135	0.125	0.141		-1040.2	-1392.3	-1093.4	-1089.9	-972.65		0.135	0.045	0.05
67	Male	Control	2	2	-25.9989	-28.1487	-27.3995	-27.7475	-28.0013		112.026	144.911	107.967	116.867	119.478		0.08	0.09	0.085	0.095	0.09425		46.6949	55.4306	37.0059	51.1618	48.8642		594.3	753.2	543.9	570.5	567.7		0.115	0.125	0.125	0.13	0.1385		-1000.3	-1244.6	-945	-886.9	-992.95		0.045	0.055	0.045
67	Male	Control	2	3	-26.0085	-27.0234	-27.6809	-24.2434	-27.6476		83.9009	118.324	104.719	99.9758	114.741		0.085	0.085	0.09	0.085	0.09325		34.9567	49.811	44.529	46.2036	47.4019		306.6	524.3	419.3	424.2	529.235		0.115	0.14	0.13	0.15	0.139		-695.1	-1050	-833.7	-828.8	-955.15		0.04	0.05	0.05
67	Male	Control	2	4	-27.2503	-26.9307	-28.8053	-32.1592	-27.6503		95.7493	119.234	123.717	203.122	118.857		0.085	0.12	0.09	0.08	0.09425		42.8827	45.9678	54.6815	82.1975	48.6602		348.6	517.3	539	1468.6	569.135		0.12	0.16	0.13	0.115	0.13625		-803.6	-963.9	-1012.2	-1848.7	-999.705		0.05	0.075	0.05
67	Male	Control	2	5	-26.7656	-27.8643	-27.4732	-27.7794	-27.4546		134.623	157.739	114.993	94.1234	123.231		0.09	0.14	0.085	0.08	0.0945		54.8512	50.5308	34.8229	43.8449	48.9749		875	901.6	582.4	322.7	619.85		0.12	0.185	0.135	0.12	0.13475		-1125.6	-1397.2	-1001.7	-844.2	-1054.87		0.05	0.115	0.045
66	Male	Control	1	1	-28.5582	-27.1835	-28.4221	-27.2734	-27.5358		80.8081	107.361	93.3442	92.5026	115.3		0.14	0.105	0.115	0.095	0.096		33.3068	48.3206	45.6171	44.2098	47.3514		289.1	532.7	364	390.6	563.395		0.19	0.135	0.155	0.135	0.1365		-707	-760.9	-672	-763	-969.22		0.09	0.06	0.05
66	Male	Control	1	2	-27.1725	-29.134	-28.3723	-26.1877	-27.6144		106.633	122.531	87.4051	106.99	112.39		0.095	0.105	0.105	0.095	0.0985		51.7325	54.0491	40.1702	45.5699	47.4128		495.6	559.3	292.6	520.1	533.68		0.15	0.15	0.185	0.14	0.143		-860.3	-919.1	-581	-855.4	-926.17		0.05	0.05	0.05
66	Male	Control	1	3	-27.7223	-29.8981	-28.3739	-26.9253	-28.0126		81.9193	115.758	80.5895	100.947	111.004		0.095	0.1	0.105	0.09	0.10075		38.7671	49.8422	43.2164	45.0554	47.4818		249.9	486.5	184.8	431.9	517.615		0.165	0.145	0.28	0.13	0.15225		-606.9	-832.3	-574.7	-805.7	-896.77		0.045	0.055	0.05
66	Male	Control	1	4	-27.2303	-29.7775	-28.2533	-27.994	-27.918		70.2329	118.568	94.7668	101.465	103.165		0.085	0.105	0.105	0.1	0.10175		28.9521	48.96	35.166	49.0114	44.2998		295.4	536.2	414.4	369.6	454.72		0.135	0.14	0.15	0.14	0.15425		-608.3	-843.5	-701.4	-751.1	-810.565		0.04	0.055	0.055
66	Female	Control	1	5	-27.584	-31.046	-28.9425	-27.6341	-28.1842		96.3615	104.499	99.092	91.5647	97.6669		0.09	0.12	0.095	0.1	0.10225		44.5236	50.1877	40.8985	43.8424	44.0699		392.7	343	441	319.9	395.465		0.13	0.17	0.145	0.145	0.15575		-808.5	-690.2	-776.3	-666.4	-739.2		0.045	0.06	0.05
66	Male	Control	2	1	-25.4192	-25.8517	-27.5775	-28.8646	-27.998		111.098	114.076	106.454	137.952	102.445		0.255	0.11	0.12	0.095	0.1085		25.7578	51.448	53.672	64.1386	45.248		563.5	549.5	443.8	827.4	435.855		0.305	0.14	0.185	0.14	0.1635		-880.6	-915.6	-767.2	-1131.9	-778.82		0.205	0.055	0.055
66	Male	Control	2	2	-25.2493	-27.1876	-26.2661	-27.2264	-27.7512		93.8563	100.501	103.729	102.226	101.283		0.095	0.1	0.11	0.085	0.108		44.9627	49.6289	51.1814	43.4234	45.1318		439.6	328.3	467.6	408.8	424.69		0.145	0.135	0.175	0.14	0.162		-729.4	-761.6	-732.9	-840	-771.225		0.045	0.055	0.05
66	Male	Control	2	3	-25.2677	-26.1268	-27.0173	-27.6967	-27.4106		78.7429	101.131	87.9526	97.6958	100.598		0.1	0.13	0.095	0.105	0.11		38.5593	50.1696	38.9922	41.9743	44.7725		267.4	508.9	303.1	476.7	434.84		0.145	0.175	0.175	0.145	0.158		-563.5	-653.8	-685.3	-709.8	-760.865		0.05	0.055	0.045
66	Male	Control	2	4	-24.6663	-27.6127	-27.3637	-27.4161	-27.1008		103.601	108.793	105.514	112.129	102.848		0.09	0.1	0.1	0.09	0.10925		45.8017	51.1092	54.2334	54.9419	46.9723		522.2	382.9	448	533.4	448.385		0.14	0.13	0.185	0.145	0.15975		-830.9	-827.4	-811.3	-943.6	-786.31		0.05	0.045	0.05
66	Female	Control	2	5	-23.9165	-26.8778	-27.1082	-28.0076	-26.636		82.4919	99.5142	95.4437	93.3441	101.812		0.1	0.125	0.1	0.09	0.10975		39.1467	51.4894	43.9054	44.1606	46.9348		335.3	476.7	322	406	450.555		0.145	0.2	0.15	0.14	0.162		-610.4	-686.7	-730.1	-756	-778.4		0.05	0.06	0.055
69	Male	Control	1	1	-26.0708	-25.6255	-27.6873	-26.5558	-26.5473		64.4051	89.8233	106.161	100.233	96.3645		0.265	0.095	0.095	0.095	0.10825		23.2401	42.8303	35.6868	40.8064	44.3122		222.6	268.1	493.5	434.7	402.29		0.355	0.22	0.11	0.12	0.16375		-511.7	-689.5	-783.3	-732.2	-729.47		0.205	0.05	0.055
69	Male	Control	1	2	-23.0535	-27.8242	-26.0967	-24.3014	-26.3146		85.35	126.896	118.555	84.6384	97.1208		0.035	0.085	0.09	0.08	0.10325		53.9536	52.3481	51.7724	40.6782	44.79		413.7	482.3	449.4	260.4	400.365		0.135	0.115	0.125	0.195	0.1625		-616.7	-1075.2	-954.8	-720.3	-744.625		0	0.05	0.05
69	Male	Control	1	3	-25.9072	-26.8644	-28.4504	-26.7204	-26.4063		32.2742	89.5911	116.468	106.186	96.0707		0.075	0.1	0.095	0.095	0.1		20.1162	35.1141	50.877	48.7576	44.0485		169.4	321.3	472.5	523.6	396.9		0.53	0.245	0.13	0.16	0.18375		-312.9	-629.3	-872.2	-874.3	-748.44		0.03	0.055	0.055
69	Male	Control	1	4	-24.4631	-26.7878	-27.019	-26.881	-26.3109		98.7822	119.497	117.408	98.59	96.2826		0.09	0.09	0.1	0.09	0.0995		45.4336	42.3143	47.7581	44.5392	42.7464		473.9	532	566.3	377.3	400.05		0.14	0.125	0.135	0.14	0.18075		-819	-939.4	-869.4	-728.7	-745.605		0.05	0.06	0.06
69	Male	Control	1	5	-23.3509	-26.4028	-27.5188	-24.6518	-26.1117		72.409	118.429	111.909	97.0878	97.7347		0.115	0.11	0.15	0.095	0.10225		38.1997	49.8453	42.7771	40.5212	42.3785		266.7	520.8	558.6	487.2	414.715		0.155	0.145	0.18	0.125	0.17925		-541.8	-821.8	-482.3	-688.1	-733.145		0.045	0.06	0.085
69	Male	Control	2	1	-23.5718	-24.1066	-27.1621	-24.2195	-25.7677		54.451	97.1057	92.3635	83.6839	96.0837		0.27	0.09	0.15	0.085	0.1045		27.6732	46.5148	48.8533	37.585	43.2816		357	353.5	361.9	303.8	412.58		0.36	0.165	0.18	0.115	0.18		-301.7	-775.6	-569.8	-599.9	-709.66		0.14	0.055	0.065
69	Male	Control	2	2	-24.7493	-23.9106	-24.399	-25.3494	-25.6243		73.2595	92.0725	106.983	71.1806	92.4866		0.13	0.1	0.095	0.08	0.11025		41.4965	43.4136	46.3007	35.4484	41.6769		483	381.5	466.2	253.4	411.495		0.225	0.235	0.14	0.155	0.18925		-417.2	-633.5	-784	-608.3	-663.46		0.07	0.06	0.06
69	Male	Control	2	3	-19.6202	-25.8996	-24.9682	-24.3534	-24.9693		69.3859	96.0824	96.2111	77.9771	92.2434		0.025	0.1	0.095	0.09	0.1075		42.1522	40.5721	44.4755	35.7079	42.0791		221.2	348.6	326.2	285.6	396.235		0.095	0.14	0.205	0.12	0.164		-427.7	-687.4	-697.9	-595	-649.425		0	0.06	0.06
69	Male	Control	2	4	-22.5226	-25.6744	-26.2569	-25.2442	-24.6966		63.6855	87.4813	91.1185	91.2459	87.2061		0.1	0.1	0.095	0.085	0.108		34.4934	41.3173	41.0496	42.576	41.0486		244.3	235.9	285.6	326.2	353.36		0.155	0.13	0.13	0.125	0.164		-525.7	-611.8	-706.3	-772.1	-612.395		0.045	0.065	0.05
69	Male	Control	2	5	-24.525	-26.0456	-25.3693	-26.0743	-24.7011		77.8443	119.234	94.6721	80.1515	85.8095		0.085	0.1	0.1	0.08	0.10275		38.8113	50.0207	42.5018	37.9442	40.9454		291.9	519.4	357.7	239.4	332.115		0.16	0.13	0.15	0.12	0.16175		-668.5	-928.9	-672	-719.6	-635.145		0.04	0.06	0.055
70	Male	Control	1	1	-28.9845	-27.6005	-29.3003	-26.6683	-25.3758		113.13	113.556	109.644	137.451	93.1183		0.14	0.105	0.115	0.085	0.09525		46.5093	51.4271	54.4032	57.0948	43.3858		508.2	518	434.7	837.2	378.21		0.21	0.15	0.18	0.135	0.1545		-952.7	-898.1	-717.5	-1154.3	-708.925		0.095	0.05	0.05
70	Male	Control	1	2	-26.871	-27.3097	-27.5644	-28.9725	-25.9913		113.315	123.763	122.549	129.521	100.401		0.085	0.16	0.25	0.185	0.109		45.7497	32.6079	29.6765	34.6346	42.1863		515.9	498.4	546	613.2	407.68		0.125	0.22	0.305	0.245	0.1615		-932.4	-1099	-991.2	-1087.8	-792.295		0.055	0.13	0.205
70	Male	Control	1	3	-26.1644	-27.2544	-27.8982	-28.6505	-26.7476		94.6993	104.778	130.072	124.88	106.14		0.225	0.21	0.145	0.19	0.132		23.8797	29.8524	36.3189	33.1815	40.2025		368.9	421.4	660.8	562.8	449.295		0.3	0.25	0.185	0.24	0.18225		-779.1	-856.1	-1040.9	-1062.6	-858.83		0.18	0.16	0.09
70	Male	Control	1	4	-28.1184	-27.5923	-27.431	-28.5309	-27.3463		119.597	95.0122	105.263	119.125	111.413		0.22	0.15	0.19	0.14	0.148		33.0712	31.2659	31.3244	34.876	38.7576		618.8	342.3	431.2	457.1	487.165		0.26	0.185	0.245	0.195	0.1995		-861.7	-638.4	-727.3	-1072.4	-893.025		0.17	0.095	0.135
70	Male	Control	1	5	-28.4238	-27.5271	-26.918	-27.5728	-27.7676		111.74	114.45	106.454	127.308	115.815		0.185	0.16	0.165	0.15	0.16275		30.1376	36.234	35.9401	35.1319	37.1658		551.6	438.9	465.5	665	522.795		0.225	0.245	0.215	0.19	0.21525		-837.2	-983.5	-809.9	-1066.8	-928.445		0.135	0.13	0.115
70	Male	Control	2	1	-24.755	-28.874	-28.6481	-26.8683	-27.5972		91.2877	139.55	131.741	131.626	116.837		0.175	0.1	0.095	0.075	0.16275		32.4223	57.1005	59.6659	59.3096	37.119		401.1	644	588	621.6	520.625		0.22	0.17	0.14	0.135	0.21475		-837.9	-1163.4	-1032.5	-1260.7	-957.04		0.13	0.05	0.05
70	Male	Control	2	2	-27.1371	-27.1202	-26.583	-27.2933	-27.468		119.586	122.636	121.771	121.05	116.631		0.1	0.105	0.09	0.07	0.147		55.7001	51.8075	46.986	60.4098	40.7308		678.3	676.2	561.4	596.4	537.565		0.15	0.14	0.14	0.105	0.19675		-887.6	-973	-1019.2	-977.2	-944.37		0.05	0.055	0.055
70	Male	Control	2	3	-27.1827	-28.5168	-26.3209	-27.2123	-27.4313		119.304	124.994	104.095	120.114	117.335		0.09	0.105	0.1	0.09	0.12775		44.2844	53.5845	40.9851	54.5859	44.2411		589.4	592.9	454.3	658.7	551.635		0.155	0.14	0.14	0.145	0.177		-933.8	-962.5	-761.6	-1053.5	-943.005		0.045	0.055	0.05
70	Male	Control	2	4	-26.2861	-28.1447	-28.2494	-26.7246	-27.3179		108.296	139.087	127.972	112.099	119.758		0.09	0.105	0.1	0.08	0.1115		55.1147	55.8071	57.7721	49.9947	48.6487		605.5	737.8	601.3	554.4	584.115		0.175	0.145	0.14	0.14	0.16275		-884.8	-984.9	-956.2	-993.3	-968.975		0.04	0.07	0.05
70	Male	Control	2	5	-27.0934	-26.9335	-28.417	-27.6681	-27.3014		111.346	127.853	122.091	125.146	121.082		0.095	0.09	0.105	0.085	0.09725		46.7864	45.4981	57.1179	56.7531	52.0843		611.8	552.3	540.4	673.4	596.96		0.13	0.145	0.15	0.145	0.1475		-883.4	-1094.1	-882.7	-1058.4	-980.035		0.045	0.055	0.055
71	Male	Control	1	1	-27.2709	-28.6027	-28.9418	-27.3967	-27.4548		69.4234	79.3918	86.0522	73.9912	111.815		0.185	0.095	0.105	0.105	0.0995		31.312	42.3084	41.7115	36.7836	49.2651		194.6	179.2	256.9	206.5	526.085		0.23	0.195	0.15	0.13	0.1495		-464.1	-640.5	-588	-478.1	-873.845		0.105	0.045	0.06
71	Male	Control	1	2	-29.2156	-28.395	-28.5964	-26.2739	-27.6721		80.7095	79.9639	88.9263	95.0898	104.797		0.1	0.12	0.12	0.105	0.1035		41.4299	40.4532	37.6698	44.1611	46.7057		228.2	237.3	345.8	387.1	460.39		0.14	0.19	0.17	0.18	0.15675		-578.2	-447.3	-480.9	-624.4	-787.535		0.045	0.06	0.06
71	Male	Control	1	3	-27.305	-28.1001	-27.8398	-27.6213	-27.7538		58.5949	82.0806	87.8325	96.7866	97.6366		0.085	0.145	0.125	0.09	0.1065		36.6672	45.5878	39.3224	42.5319	45.2391		224	291.2	364	392.7	409.22		0.28	0.21	0.16	0.12	0.16625		-482.3	-575.4	-529.9	-795.9	-721.14		0.035	0.055	0.07
71	Male	Control	1	4	-23.6779	-27.3703	-28.2486	-27.676	-27.6322		88.3588	99.9913	99.7598	90.1371	92.1763		0.12	0.13	0.12	0.11	0.11175		43.6244	45.6752	50.7573	44.9811	43.5566		533.4	357.7	403.2	352.8	366.625		0.165	0.205	0.22	0.14	0.17275		-561.4	-481.6	-578.9	-684.6	-645.505		0.05	0.07	0.085
71	Male	Control	1	5	-27.1408	-28.6529	-28.3358	-28.1471	-27.7404		93.518	85.9662	79.7146	85.9651	85.1127		0.095	0.11	0.095	0.105	0.11325		48.71	48.3773	47.9423	39.0875	42.4547		386.4	247.1	326.2	313.6	311.395		0.18	0.175	0.26	0.14	0.182		-709.8	-660.1	-604.8	-612.5	-578.935		0.055	0.045	0.045
71	Male	Control	2	1	-26.523	-26.4692	-28.0217	-27.5586	-27.5585		71.4228	94.0019	77.8187	86.6078	86.1623		0.2	0.105	0.14	0.1	0.116		27.6951	47.7776	41.5696	45.4851	42.9753		256.9	348.6	218.4	308	326.13		0.27	0.175	0.24	0.15	0.1885		-480.9	-702.8	-473.2	-623.7	-584.43		0.15	0.05	0.055
71	Male	Control	2	2	-28.0674	-26.8309	-28.0591	-28.1886	-27.4917		86.3599	88.8315	84.8682	110.041	87.4329		0.1	0.115	0.1	0.1	0.1145		44.636	41.4098	36.739	52.8169	43.5697		296.8	321.3	309.4	606.2	342.895		0.185	0.185	0.16	0.17	0.1895		-610.4	-546.7	-594.3	-851.9	-608.055		0.05	0.055	0.06
71	Male	Control	2	3	-27.3914	-26.3698	-26.7174	-27.6968	-27.3572		89.6811	90.8362	84.1349	90.3693	88.9192		0.105	0.11	0.105	0.11	0.11375		45.1968	44.2328	33.3847	40.2031	43.5151		324.8	277.2	331.8	368.9	344.435		0.16	0.18	0.165	0.14	0.18325		-616.7	-618.8	-583.1	-635.6	-611.59		0.055	0.055	0.055
71	Male	Control	2	4	-26.8617	-27.7623	-27.9178	-28.1829	-27.5448		67.0627	72.5306	81.0704	101.519	86.116		0.095	0.115	0.1	0.085	0.1095		35.766	39.7236	35.0694	50.6892	42.3256		220.5	214.2	298.9	453.6	321.44		0.135	0.215	0.16	0.18	0.18125		-497.7	-499.1	-592.9	-786.1	-615.055		0.035	0.045	0.05
71	Male	Control	2	5	-26.4579	-27.7131	-27.9289	-26.6783	-27.3698		84.0311	81.0135	77.7364	99.8696	85.9903		0.105	0.115	0.11	0.095	0.1105		43.5349	44.5336	36.5799	48.7299	41.7887		323.4	248.5	263.9	471.8	323.155		0.19	0.26	0.15	0.155	0.18125		-636.3	-511	-506.8	-750.4	-605.92		0.045	0.045	0.06
72	Male	Control	1	1	-27.3215	-26.4594	-28.0212	-26.9452	-27.3786		156.038	223.894	179.641	220.104	108.482		0.16	0.07	0.08	0.085	0.103		31.5967	54.5705	48.1557	80.6305	44.41		1302.7	1473.5	1318.1	2036.3	573.09		0.195	0.1	0.115	0.115	0.16575		-1498	-2142.7	-1650.6	-1885.1	-850.71		0.135	0.045	0.05
72	Male	Control	1	2	-26.0196	-27.7135	-27.866	-29.6492	-27.3837		136.026	170.251	195.46	228.748	126.501		0.085	0.1	0.09	0.09	0.1005		51.543	55.6887	47.8153	88.3504	47.7997		1011.5	1159.2	1806.7	2125.2	801.535		0.125	0.135	0.12	0.12	0.15575		-1168.3	-1401.4	-1689.8	-1967	-1031.87		0.04	0.055	0.055
72	Male	Control	1	3	-27.2286	-26.8943	-27.5674	-28.3962	-27.4793		158.535	188.133	201.775	235.276	147.936		0.07	0.09	0.075	0.07	0.09425		54.5144	59.1198	47.5392	80.5342	51.7342		926.8	1502.2	1806.7	1851.5	1040.76		0.1	0.125	0.105	0.1	0.145		-1512.7	-1715	-1890	-2264.5	-1278.27		0.04	0.045	0.045
72	Male	Control	1	4	-27.8605	-27.398	-27.7734	-29.1192	-27.5506		211.654	184.95	206.462	172.994	170.63		0.075	0.075	0.085	0.065	0.0895		81.9297	55.628	86.0759	57.3561	57.7213		1761.9	1243.9	1830.5	903	1268.37		0.105	0.105	0.115	0.13	0.13325		-2044.7	-1698.9	-1827	-1792.7	-1527.64		0.045	0.05	0.05
72	Male	Control	1	5	-25.1954	-27.6013	-27.9845	-29.6057	-27.631		175.57	174.418	202.943	259.276	194.107		0.07	0.095	0.075	0.075	0.084		70.9025	57.4228	81.5611	93.1676	64.2051		1365	1023.4	1444.1	2403.8	1514.8		0.11	0.125	0.105	0.105	0.11775		-1733.2	-1334.2	-1878.8	-2438.1	-1776.64		0.04	0.06	0.05
72	Male	Control	2	1	-27.7403	-27.0363	-28.542	-28.2494	-27.772		227.696	202.777	191.893	219.5	197.217		0.105	0.075	0.08	0.08	0.08125		70.3872	56.1552	44.8488	87.8787	66.4209		1871.1	1306.9	1569.4	1959.3	1543.61		0.14	0.105	0.115	0.115	0.11525		-2202.2	-1915.2	-1774.5	-2013.2	-1813.07		0.08	0.045	0.05
72	Male	Control	2	2	-27.589	-26.6066	-28.1257	-27.0536	-27.6784		196.973	186.567	202.136	187.26	199.339		0.08	0.085	0.08	0.07	0.07875		64.4869	53.8658	80.1644	74.6623	67.91		1651.3	1294.3	1591.8	1374.1	1534.05		0.12	0.12	0.115	0.105	0.11325		-1820.7	-1637.3	-1854.3	-1802.5	-1857.49		0.05	0.055	0.05
72	Male	Control	2	3	-28.666	-28.3275	-25.544	-27.5705	-27.6794		227.695	214.361	185.362	257.57	204.403		0.085	0.075	0.085	0.085	0.08		70.407	61.4602	73.11	51.296	68.6383		2093.7	1345.4	1458.8	2390.5	1594.11		0.115	0.105	0.115	0.12	0.1145		-1987.3	-1999.2	-1610	-2341.5	-1885.28		0.05	0.05	0.055
72	Male	Control	2	4	-25.9771	-27.7577	-28.7436	-28.1725	-27.6044		206.165	177.958	211.696	182.287	204.505		0.08	0.1	0.08	0.08	0.082		68.4116	55.0577	83.5012	74.1256	68.6436		1922.2	1475.6	1668.8	1306.2	1625.78		0.115	0.13	0.11	0.11	0.115		-1905.4	-1471.4	-1877.4	-1652.7	-1862.45		0.05	0.05	0.05
72	Male	Control	2	5	-24.8083	-27.0829	-29.0836	-29.3276	-27.6002		199.994	204.165	227.76	208.143	205.898		0.08	0.075	0.07	0.075	0.08125		74.5059	58.3009	53.7041	76.9084	66.6619		1810.9	1472.8	1880.2	1551.9	1649.76		0.105	0.12	0.095	0.105	0.114		-1803.2	-1935.5	-2232.3	-1957.2	-1889.65		0.05	0.05	0.04
73	Female	Control	1	1	-24.9875	-26.4969	-26.8145	-25.4714	-27.2103		72.5513	109.382	84.3361	79.5803	181.097		0.145	0.085	0.08	0.105	0.085		24.0484	44.3831	44.2051	40.9296	61.3767		350	436.1	251.3	326.2	1382.61		0.225	0.125	0.255	0.22	0.1315		-531.3	-865.9	-704.9	-543.9	-1626.7		0.1	0.055	0.045
73	Female	Control	1	2	-24.4907	-27.1378	-27.3481	-25.9637	-26.9886		75.8388	117.668	84.9973	84.8847	160.62		0.12	0.095	0.115	0.115	0.0915		39.2601	49.7957	35.8607	45.0823	56.2177		354.9	489.3	294	390.6	1163.47		0.175	0.14	0.175	0.185	0.14225		-536.9	-928.2	-535.5	-622.3	-1402.1		0.04	0.065	0.05
73	Female	Control	1	3	-25.2406	-26.6894	-28.3074	-28.7769	-26.9339		59.444	86.472	94.9553	106.339	133.731		0.145	0.105	0.12	0.105	0.09875		27.0586	41.1207	49.4076	54.5997	52.0133		231.7	378	402.5	575.4	878.43		0.205	0.17	0.22	0.19	0.15875		-255.5	-637	-532	-689.5	-1110.9		0.03	0.055	0.05
73	Female	Control	1	4	-22.8374	-26.1387	-26.5043	-26.9718	-26.524		79.512	83.9785	88.6412	98.5091	112.358		0.105	0.12	0.09	0.13	0.104		36.9788	41.9822	36.5062	49.9252	46.2282		364	324.8	313.6	510.3	635.425		0.135	0.175	0.135	0.185	0.167		-669.9	-614.6	-674.1	-607.6	-893.865		0.04	0.06	0.05
73	Female	Control	1	5	-25.1692	-26.2513	-27.7442	-26.3891	-26.2865		95.9651	89.2928	91.5653	108.156	89.6035		0.13	0.11	0.12	0.115	0.11275		44.6457	39.8812	45.0545	45.1379	41.7932		512.4	417.9	350.7	547.4	391.055		0.16	0.2	0.15	0.145	0.1785		-560	-760.9	-588	-629.3	-624.365		0.07	0.055	0.065
73	Female	Control	2	1	-23.2333	-24.8491	-26.4661	-25.1546	-26.0832		77.4916	98.5804	90.7735	56.7066	88.4886		0.155	0.135	0.12	0.11	0.118		32.9665	48.8556	44.9979	32.7459	42.0931		365.4	536.2	328.3	184.1	393.575		0.205	0.19	0.2	0.24	0.179		-555.1	-569.8	-573.3	-313.6	-592.655		0.095	0.06	0.055
73	Female	Control	2	2	-24.4885	-26.2242	-26.3368	-25.2243	-25.9499		50.2732	94.9785	56.9801	65.7457	83.718		0.165	0.115	0.135	0.1	0.1215		32.8172	45.2458	36.1697	39.0673	41.2582		277.2	303.8	175	340.9	371.98		0.275	0.2	0.36	0.245	0.19925		-266	-632.1	-310.1	-417.2	-542.78		0.035	0.06	0.06
73	Female	Control	2	3	-24.2737	-26.9262	-27.6088	-24.98	-25.6886		57.339	82.9767	86.633	60.3466	80.7223		0.13	0.125	0.11	0.11	0.1215		31.4467	43.8667	40.4974	31.9591	40.0374		163.1	289.8	280.7	152.6	336.91		0.21	0.23	0.185	0.24	0.20325		-370.3	-569.8	-546.7	-340.9	-528.465		0.055	0.055	0.065
73	Female	Control	2	4	-25.0253	-25.6019	-26.58	-25.5736	-25.705		40.5348	57.3028	85.4	82.9833	76.5013		0.215	0.125	0.135	0.105	0.12825		25.0622	35.598	41.6121	43.7685	39.0698		120.4	188.3	266.7	350	307.545		0.3	0.31	0.16	0.215	0.221		-227.5	-333.2	-492.8	-587.3	-482.195		0.035	0.055	0.065
73	Female	Control	2	5	-26.0551	-26.2558	-26.8699	-25.4781	-25.6603		68.0934	81.2918	70.0138	81.7702	72.3108		0.125	0.125	0.085	0.11	0.12675		35.8236	42.2552	44.7469	40.9867	38.5245		235.2	247.1	222.6	280.7	265.405		0.185	0.18	0.27	0.17	0.2285		-344.4	-580.3	-483	-567	-454.02		0.035	0.06	0.01
74	Male	Control	1	1	-24.6062	-26.3679	-28.1237	-28.8964	-26.0748		145.019	133.071	139.472	120.535	83.038		0.135	0.085	0.1	0.075	0.1205		51.3825	46.8316	67.7738	58.2587	41.7585		1096.9	806.4	729.4	558.6	354.27		0.17	0.135	0.145	0.13	0.21575		-1230.6	-1157.8	-1021.3	-1124.9	-580.16		0.095	0.045	0.045
74	Male	Control	1	2	-24.7589	-27.5723	-28.9253	-28.9704	-26.4725		135.307	131.535	136.132	141.408	96.8583		0.1	0.1	0.105	0.085	0.11425		62.3185	40.3853	65.4821	67.6133	45.8834		1108.1	858.2	680.4	826	473.06		0.14	0.145	0.14	0.135	0.18975		-1002.4	-1115.8	-1076.6	-1253	-721.28		0.05	0.05	0.05
74	Male	Control	1	3	-26.5433	-26.7081	-22.8526	-24.086	-26.2925		105.568	157.125	129.056	146.484	109.405		0.11	0.105	0.045	0.035	0.10525		42.6175	56.6185	71.4409	80.9566	51.0766		673.4	1106.7	823.9	908.6	604.38		0.145	0.14	0.095	0.07	0.169		-711.9	-1281	-959.7	-1170.4	-836.045		0.05	0.055	0
74	Male	Control	1	4	-27.0112	-26.7575	-27.4354	-28.6904	-26.6482		146.993	159.729	140.623	166.462	126.784		0.08	0.095	0.12	0.075	0.09475		40.7652	53.4035	64.7609	56.4278	54.5425		1186.5	1116.5	1031.1	1074.5	778.54		0.11	0.135	0.16	0.105	0.14525		-1304.8	-1367.8	-924.7	-1566.6	-1012.2		0.045	0.055	0.065
74	Female	Control	1	5	-27.9694	-25.6497	-28.116	-29.346	-26.9693		155.851	148.547	123.382	162.226	141.226		0.09	0.11	0.105	0.09	0.09225		70.2765	54.2703	39.4744	74.9302	58.2994		1313.9	1154.3	949.9	1320.9	966.21		0.135	0.15	0.135	0.14	0.133		-1286.6	-1142.4	-864.5	-1415.4	-1148.91		0.055	0.055	0.055
74	Male	Control	2	1	-25.6705	-27.0729	-26.4478	-25.9324	-26.8258		116.115	139.052	137.166	176.377	142.757		0.15	0.095	0.095	0.065	0.09275		41.4668	42.8595	63.8807	70.6353	58.0292		736.4	894.6	942.9	1246.7	997.675		0.205	0.145	0.145	0.1	0.13375		-992.6	-1122.1	-1082.9	-1747.2	-1169.42		0.11	0.055	0.05
74	Male	Control	2	2	-26.1682	-26.9353	-27.327	-31.1135	-26.8917		147.043	154.692	126.364	174.598	145.673		0.085	0.1	0.1	0.085	0.09175		51.2623	54.8819	55.2112	77.7491	58.1945		1121.4	1041.6	736.4	1163.4	1027.18		0.145	0.145	0.15	0.14	0.13475		-1301.3	-1204	-927.5	-1524.6	-1194.9		0.05	0.05	0.055
74	Male	Control	2	3	-26.5333	-27.3266	-27.1684	-29.7391	-27.4205		120.688	157.036	140.53	147.408	147.044		0.105	0.1	0.09	0.095	0.0965		53.6592	55.0214	58.0251	67.8028	57.3382		857.5	1096.2	938.7	816.9	1037.02		0.145	0.145	0.14	0.155	0.1415		-1059.8	-1291.5	-1163.4	-1199.1	-1224.44		0.045	0.055	0.05
74	Male	Control	2	4	-26.8503	-28.271	-26.186	-26.672	-27.3248		138.944	169.823	161	151.324	147.408		0.105	0.09	0.07	0.085	0.0955		61.8725	57.6769	70.6865	65.1287	59.3386		1051.4	1129.8	1107.4	1028.3	1032.43		0.14	0.145	0.13	0.125	0.143		-983.5	-1471.4	-1558.2	-1310.4	-1232.42		0.05	0.055	0.04
74	Female	Control	2	5	-27.4473	-28.5814	-27.8288	-28.1184	-27.3695		150.732	203.869	140.392	139.019	149.609		0.105	0.105	0.115	0.095	0.09675		51.978	59.387	61.6115	63.652	59.2224		1126.3	1759.1	1013.6	788.2	1029.84		0.145	0.14	0.15	0.135	0.1435		-1133.3	-1514.1	-939.4	-1144.5	-1233.54		0.05	0.065	0.055
75	Male	Control	1	1	-26.1338	-25.7234	-28.7392	-27.3742	-27.5119		58.4329	98.3405	61.8988	72.5436	135.734		0.225	0.12	0.13	0.115	0.106		29.4104	44.3731	35.1989	42.0875	55.8338		193.2	422.1	205.1	238	891.73		0.33	0.17	0.42	0.24	0.17175		-387.8	-547.4	-356.3	-567.7	-1079.26		0.12	0.06	0.06
75	Male	Control	1	2	-25.8363	-28.7811	-29.1034	-28.8767	-27.5645		52.489	60.1921	63.7031	66.5268	117.745		0.11	0.16	0.12	0.1	0.112		30.806	39.5572	38.2808	38.919	51.2567		154	182	214.2	177.8	724.99		0.245	0.335	0.39	0.295	0.206		-382.9	-442.4	-382.2	-575.4	-920.535		0.04	0.045	0.055
75	Male	Control	1	3	-24.8647	-27.3107	-28.3221	-27.4521	-27.4237		61.7995	61.1792	60.5899	58.5665	101.568		0.105	0.09	0.14	0.08	0.11325		35.8726	39.0358	32.1811	35.1173	46.6416		181.3	182.7	153.3	195.3	575.155		0.285	0.31	0.32	0.295	0.23725		-629.3	-452.9	-401.8	-480.9	-783.09		0.045	0.045	0.05
75	Male	Control	1	4	-23.3051	-27.2425	-27.4048	-27.299	-27.2873		56.8876	79.2186	76.2314	71.4231	84.7018		0.05	0.13	0.12	0.135	0.1175		30.2313	41.4339	42.2036	38.4267	41.4882		179.9	213.5	221.9	214.2	400.785		0.16	0.2	0.295	0.185	0.25225		-308.7	-482.3	-494.2	-381.5	-600.25		0	0.06	0.065
75	Male	Control	1	5	-24.3314	-27.1032	-27.4538	-28.2016	-27.043		67.9022	78.1982	70.1138	79.8769	67.8057		0.12	0.24	0.215	0.19	0.13475		35.5538	27.3797	29.2084	28.2479	35.6763		269.5	235.2	230.3	237.3	215.04		0.18	0.37	0.29	0.245	0.278		-448.7	-511.7	-329	-554.4	-455.875		0.045	0.175	0.1
75	Male	Control	2	1	-26.4249	-27.2026	-30.6093	-27.3932	-27.2259		75.1039	122.158	98.8801	89.6731	72.5357		0.235	0.12	0.1	0.125	0.13425		33.8678	53.9412	53.0255	45.4123	37.4351		351.4	686.7	358.4	391.3	251.51		0.31	0.17	0.25	0.17	0.265		-431.9	-753.2	-766.5	-639.8	-492.485		0.125	0.05	0.05
75	Male	Control	2	2	-27.6683	-28.2535	-27.3232	-30.6732	-27.292		103.511	111.882	109.126	136.11	83.4216		0.11	0.1	0.115	0.085	0.13025		50.8245	49.894	55.0826	59.1818	40.8061		456.4	518.7	490	652.4	320.985		0.17	0.155	0.19	0.135	0.23425		-633.5	-791.7	-766.5	-1148.7	-570.36		0.055	0.06	0.07
75	Male	Control	2	3	-26.1302	-26.8118	-28.2858	-29.1699	-27.4144		99.1281	100.396	108.656	102.038	91.8257		0.23	0.165	0.2	0.125	0.1455		37.2866	31.2118	36.0403	43.3046	41.0879		549.5	414.4	498.4	515.2	384.23		0.085	0.23	0.275	0.195	0.213		-800.1	-752.5	-704.2	-700.7	-619.99		0.18	0.125	0.125
75	Male	Control	2	4	-27.0005	-26.433	-27.4588	-29.229	-27.6579		81.7804	97.6974	105.88	108.736	97.3424		0.15	0.205	0.15	0.14	0.156		27.3328	29.9549	39.2077	38.5038	40.2231		303.8	432.6	414.4	530.6	426.825		0.23	0.265	0.22	0.18	0.21575		-637.7	-633.5	-769.3	-835.8	-680.47		0.09	0.14	0.1
75	Male	Control	2	5	-28.7285	-26.9085	-28.2605	-28.9601	-27.9462		92.6985	103.048	96.7864	116.687	102.999		0.135	0.23	0.175	0.125	0.151		34.6755	33.4199	36.7969	48.1816	41.8573		336.7	550.9	362.6	580.3	469.735		0.195	0.265	0.235	0.18	0.20525		-718.2	-705.6	-551.6	-863.8	-730.24		0.07	0.165	0.095
76	Male	Control	1	1	-24.71	-26.7636	-29.0344	-28.4457	-27.8124		137.402	189.036	103.252	173.353	113.86		0.145	0.08	0.12	0.095	0.144		50.846	59.0706	56.3792	76.8651	44.703		1018.5	1293.6	497.7	1482.6	594.965		0.185	0.115	0.23	0.13	0.19325		-1248.1	-1718.5	-631.4	-1334.2	-847.28		0.1	0.045	0.06
76	Male	Control	1	2	-26.3998	-28.1711	-26.465	-27.5806	-27.5473		178.945	143.773	133.985	144.405	120.884		0.075	0.095	0.085	0.075	0.14		58.1043	40.3074	57.4258	69.8602	45.2388		1250.9	978.6	721	833.7	678.3		0.115	0.14	0.13	0.115	0.18575		-1714.3	-1127	-1159.9	-1190.7	-939.855		0.045	0.05	0.04
76	Male	Control	1	3	-26.018	-26.957	-27.6774	-28.6987	-27.495		100.841	145.438	133.559	128.537	125.792		0.09	0.115	0.08	0.1	0.12325		51.1991	57.8833	54.216	60.5838	49.0407		450.8	1019.9	717.5	672.7	722.47		0.17	0.155	0.125	0.14	0.176		-868	-1033.2	-1222.9	-951.3	-995.75		0.04	0.055	0.045
76	Male	Control	1	4	-24.7244	-27.4338	-27.9619	-27.8438	-27.3871		179.269	209.18	211.88	237.914	147.999		0.08	0.075	0.075	0.075	0.10625		59.228	58.9512	69.3414	92.3637	56.285		1460.2	1484.7	1556.8	2305.1	978.74		0.12	0.11	0.125	0.11	0.1545		-1647.8	-1962.8	-2043.3	-2272.2	-1248.24		0.045	0.045	0.045
76	Male	Control	1	5	-27.6761	-29.7905	-27.7137	-27.8892	-27.3977		125.875	135.772	159.778	168.261	157.023		0.115	0.12	0.08	0.075	0.0925		49.0341	47.5277	51.2646	68.3041	59.4378		864.5	1028.3	1024.1	1039.5	1085.03		0.165	0.16	0.12	0.105	0.13825		-779.1	-752.5	-1423.1	-1584.8	-1333.25		0.055	0.065	0.045
76	Male	Control	2	1	-23.1103	-26.2635	-29.2732	-29.6972	-27.3673		131.398	127.372	146.931	157.231	155.017		0.145	0.095	0.085	0.09	0.09125		44.1024	53.2078	70.1274	74.3289	59.3681		869.4	678.3	806.4	1085.7	1042.41		0.19	0.155	0.15	0.135	0.13675		-1220.8	-1057.7	-1287.3	-1318.8	-1330.87		0.11	0.05	0.045
76	Male	Control	2	2	-26.9816	-28.1215	-28.4586	-28.4886	-27.5389		192.007	146.758	187.812	190.103	160.796		0.08	0.09	0.08	0.075	0.091		46.0518	58.4291	67.2974	80.6797	60.7061		1358	795.9	1256.5	1437.8	1095.61		0.125	0.145	0.15	0.11	0.13825		-1773.8	-1220.8	-1706.6	-1789.9	-1395.83		0.045	0.05	0.045
76	Male	Control	2	3	-25.7616	-27.3211	-26.5821	-27.0509	-27.4072		128.295	166.965	129.353	133.937	163.305		0.085	0.08	0.115	0.08	0.08975		50.1027	45.0595	62.8464	66.8787	60.7563		742.7	1026.9	841.4	828.8	1124.55		0.145	0.11	0.165	0.15	0.13725		-1125.6	-1551.2	-861	-1274	-1432.65		0.04	0.045	0.055
76	Male	Control	2	4	-27.8981	-27.7736	-29.6714	-27.8096	-27.6666		136.786	140.832	162.433	185.522	152.671		0.09	0.095	0.095	0.075	0.09225		64.9535	58.7898	76.4861	76.4842	60.5978		819	1004.5	1087.8	1374.1	998.48		0.145	0.155	0.15	0.105	0.14175		-1246	-1141	-1254.4	-1755.6	-1306.2		0.045	0.045	0.05
76	Male	Control	2	5	-26.1529	-27.8882	-26.2583	-28.1918	-27.4377		167.763	173.467	173.798	140.49	155.963		0.075	0.09	0.075	0.09	0.08925		57.0399	55.7479	77.1948	64.2514	62.503		1158.5	1169	1304.1	889.7	1026.72		0.115	0.125	0.11	0.14	0.13875		-1598.8	-1460.9	-1631.7	-1185.8	-1373.09		0.04	0.05	0.045
77	Female	Control	1	1	-25.5709	-24.1554	-24.3844	-23.7246	-26.9123		84.9344	99.9405	114.851	74.2424	146.514		0.195	0.095	0.09	0.095	0.09225		26.4338	45.1947	49.5463	35.2399	58.2354		411.6	418.6	493.5	257.6	933.8		0.235	0.15	0.125	0.13	0.13925		-623	-749.7	-904.4	-566.3	-1271.03		0.145	0.055	0.055
77	Female	Control	1	2	-24.5286	-25.6605	-28.1353	-26.1743	-26.5347		79.6455	102.061	92.1007	83.1983	128.531		0.105	0.1	0.105	0.085	0.09575		38.6401	48.5648	44.9896	38.5099	54.1477		323.4	382.2	277.9	305.2	755.825		0.15	0.18	0.15	0.14	0.14375		-532	-748.3	-686	-683.2	-1078.95		0.05	0.055	0.06
77	Female	Control	1	3	-24.9272	-24.4256	-26.8831	-24.53	-26.2372		72.7911	95.2668	94.0977	83.0425	117.863		0.09	0.1	0.105	0.09	0.097		32.9891	44.2583	42.0032	38.6234	50.797		256.9	387.8	367.5	298.9	649.39		0.135	0.16	0.16	0.135	0.14475		-594.3	-711.2	-671.3	-662.2	-970.305		0.045	0.055	0.065
77	Female	Control	1	4	-23.9974	-25.8061	-29.1003	-24.7034	-25.7599		67.4651	92.4874	92.447	83.152	103.362		0.095	0.115	0.1	0.085	0.099		33.8446	43.8568	35.2502	39.6734	44.5926		234.5	347.2	326.9	375.9	499.345		0.14	0.165	0.165	0.135	0.14725		-492.1	-591.5	-702.1	-702.8	-824.88		0.04	0.06	0.06
77	Female	Control	1	5	-24.1316	-26.2411	-24.1332	-24.9008	-25.3057		72.5139	99.1502	97.5336	66.9208	87.3921		0.095	0.1	0.105	0.11	0.103		34.065	48.0106	45.1264	34.6627	39.9741		295.4	358.4	408.1	212.1	336.98		0.15	0.16	0.165	0.16	0.1545		-533.4	-706.3	-709.1	-457.1	-651.315		0.04	0.055	0.06
77	Female	Control	2	1	-26.4039	-26.5129	-28.5288	-26.2749	-25.7999		106.978	119.363	113.172	104.019	90.8703		0.145	0.095	0.095	0.1	0.101		41.3985	50.8582	51.9398	48.8954	41.808		531.3	552.3	424.9	511.7	358.925		0.195	0.14	0.15	0.14	0.15375		-851.9	-922.6	-879.2	-817.6	-682.71		0.095	0.055	0.06
77	Female	Control	2	2	-23.775	-27.9884	-27.0063	-26.7293	-25.85		91.1205	115.387	96.7531	111.651	93.7656		0.08	0.095	0.1	0.09	0.0995		41.1618	47.9888	33.9189	47.7877	41.8156		394.1	523.6	442.4	548.8	389.935		0.13	0.15	0.155	0.125	0.15075		-770.7	-868.7	-692.3	-927.5	-713.195		0.04	0.055	0.055
77	Female	Control	2	3	-26.2698	-26.8556	-27.006	-25.4303	-26.0898		93.735	123.776	134.65	104.724	99.3499		0.075	0.1	0.09	0.09	0.098		35.1773	53.356	55.4832	44.4149	43.3435		430.5	578.2	693	546	436.765		0.11	0.16	0.145	0.13	0.1485		-901.6	-952.7	-1200.5	-852.6	-776.615		0.04	0.06	0.06
77	Female	Control	2	4	-24.5638	-27.1235	-27.1534	-25.6976	-26.1363		91.5517	143.239	127.261	119.98	106.674		0.08	0.09	0.09	0.09	0.09575		36.7022	53.8374	49.5753	52.3271	45.3344		391.3	724.5	571.9	647.5	489.3		0.11	0.13	0.135	0.135	0.14375		-811.3	-1160.6	-1037.4	-998.2	-852.565		0.04	0.06	0.05
77	Female	Control	2	5	-23.6754	-27.085	-25.761	-26.0443	-26.2943		101.854	140.725	128.265	122.952	114.558		0.1	0.095	0.095	0.085	0.094		46.7358	53.7335	51.2106	53.0067	47.4755		563.5	779.8	641.9	681.8	558.95		0.14	0.14	0.13	0.13	0.139		-741.3	-1071.7	-1024.1	-1012.9	-924.77		0.045	0.055	0.055
78	Male	Control	1	1	-24.2023	-27.1113	-29.1887	-27.2096	-26.2938		196.4	193.124	187.572	171.153	129.794		0.145	0.08	0.085	0.075	0.0915		45.8015	44.5048	71.4723	73.6631	49.5929		1620.5	1673.7	1366.4	1189.3	750.435		0.18	0.115	0.135	0.115	0.135		-1952.3	-1713.6	-1692.6	-1632.4	-1100.75		0.12	0.05	0.05
78	Male	Control	1	2	-25.4942	-27.5781	-26.8507	-29.4677	-26.4884		175.218	184.313	171.28	203.017	145.739		0.08	0.085	0.08	0.08	0.0895		55.9671	41.4514	76.179	84.4677	53.9533		1192.1	1449.7	1230.6	1659.7	931.595		0.12	0.12	0.125	0.115	0.131		-1643.6	-1621.2	-1537.2	-1884.4	-1272.11		0.045	0.05	0.045
78	Male	Control	1	3	-26.5667	-26.0234	-29.9603	-28.738	-26.7747		190.256	207.483	302.261	153.736	165.582		0.07	0.08	0.075	0.075	0.08675		55.4211	52.5957	73.7834	54.8459	56.3641		1446.9	1715	2677.5	1082.9	1165.33		0.105	0.115	0.105	0.12	0.126		-1879.5	-1886.5	-2908.5	-1460.2	-1483.48		0.04	0.05	0.05
78	Male	Control	1	4	-25.2181	-26.8032	-27.023	-28.2514	-26.9126		158.845	193.739	178.352	191.461	177.6		0.085	0.085	0.085	0.075	0.08575		55.2542	45.5569	72.2762	78.935	59.3431		1214.5	1832.6	1304.1	1377.6	1335		0.13	0.115	0.125	0.11	0.1245		-1372	-1750.7	-1615.6	-1846.6	-1612.35		0.05	0.05	0.05
78	Male	Control	1	5	-25.5804	-28.4931	-29.1907	-28.9772	-27.3964		192.282	141.328	137.178	195.19	186.209		0.07	0.1	0.085	0.08	0.08375		60.261	54.1316	50.3188	80.7895	61.3838		1438.5	1012.9	910.7	1552.6	1447.39		0.105	0.135	0.13	0.115	0.12175		-1879.5	-1015.7	-1218	-1794.8	-1715.25		0.04	0.055	0.05
78	Male	Control	2	1	-25.6529	-26.9409	-27.3304	-27.0288	-27.3584		183.02	199.751	195.935	168.164	186.14		0.105	0.085	0.075	0.075	0.0815		62.6859	48.2576	81.9299	75.4578	63.0283		1413.3	1675.8	1558.9	1185.8	1446.58		0.14	0.125	0.105	0.12	0.119		-1836.8	-1736.7	-1871.8	-1626.8	-1719.3		0.075	0.05	0.045
78	Male	Control	2	2	-24.7943	-27.1277	-27.3872	-27.3728	-27.223		136.238	192.373	152.973	157.762	181.416		0.075	0.095	0.08	0.085	0.082		63.7323	63.108	69.0713	69.4216	63.3917		906.5	1591.1	878.5	1149.4	1396.25		0.13	0.135	0.135	0.13	0.1215		-1322.3	-1610	-1422.4	-1435.7	-1674.5		0.04	0.05	0.045
78	Male	Control	2	3	-25.6823	-26.7381	-27.048	-27.3504	-26.9995		150.228	192.691	168.538	167.15	172.66		0.075	0.08	0.09	0.085	0.0835		55.6709	53.4519	73.6305	72.969	64.3455		958.3	1443.4	1236.2	1250.2	1294.55		0.13	0.115	0.135	0.12	0.12425		-1424.5	-1796.2	-1472.8	-1467.9	-1575.84		0.045	0.045	0.05
78	Male	Control	2	4	-26.0014	-27.5826	-26.1975	-28.8629	-27.067		172.711	159.508	179.479	179.405	171.095		0.075	0.095	0.075	0.08	0.08325		56.3796	54.5206	76.3978	78.0155	65.0101		1265.6	1127.7	1285.9	1277.5	1255.94		0.12	0.135	0.115	0.115	0.1245		-1651.3	-1249.5	-1678.6	-1701.7	-1560.65		0.045	0.055	0.045
78	Male	Control	2	5	-26.7281	-26.5289	-28.081	-24.9564	-26.7696		131.308	182.579	157.578	167.795	169.759		0.07	0.085	0.085	0.07	0.082		39.2974	52.6937	75.6048	70.4017	64.6349		808.5	1332.1	1061.9	1255.8	1233.12		0.115	0.12	0.14	0.105	0.12425		-1306.9	-1622.6	-1382.5	-1647.8	-1563.24		0.04	0.05	0.045
79	Male	Control	1	1	-26.7147	-26.7886	-27.475	-30.3485	-26.9883		111.324	152.199	133.524	154.288	159.983		0.19	0.105	0.095	0.09	0.089		31.462	50.1675	54.7646	74.6278	61.7694		631.4	915.6	731.5	1054.2	1108.07		0.225	0.14	0.135	0.14	0.13175		-912.1	-1137.5	-1030.4	-1334.2	-1430.34		0.14	0.055	0.05
79	Male	Control	1	2	-26.5658	-25.75	-28.0061	-29.9773	-27.1692		135.587	165.618	141.212	161.827	158.227		0.095	0.095	0.09	0.095	0.091		59.7156	54.3445	58.8279	76.0943	60.9519		896	1156.4	760.2	1215.9	1083.22		0.13	0.13	0.125	0.14	0.1315		-1174.6	-1365.7	-1128.4	-1312.5	-1389.88		0.045	0.05	0.05
79	Male	Control	1	3	-25.7451	-26.8306	-26.7168	-28.6355	-27.2246		140.527	160.047	135.234	143.985	153.287		0.09	0.095	0.08	0.08	0.09175		49.2581	55.5277	61.9584	66.6864	59.8373		990.5	1087.8	647.5	931	1021.65		0.13	0.14	0.13	0.13	0.133		-1260.7	-1302	-1253	-1306.9	-1337.95		0.045	0.05	0.045
79	Male	Control	1	4	-25.536	-25.6246	-27.0975	-28.5587	-27.1333		125.185	156.932	143.843	155.033	147.781		0.075	0.09	0.085	0.095	0.09275		57.1201	52.4381	56.972	70.4139	58.4188		852.6	1022.7	876.4	1128.4	967.82		0.12	0.135	0.13	0.135	0.13475		-1190.7	-1320.2	-1250.9	-1253	-1274.63		0.045	0.05	0.05
79	Male	Control	1	5	-26.0238	-26.8695	-26.5713	-27.7678	-27.1802		129.125	141.54	130.812	150.022	143.393		0.08	0.095	0.085	0.09	0.09475		63.2918	53.6489	54.9671	67.8089	58.5048		812.7	808.5	614.6	1036.7	908.53		0.135	0.145	0.135	0.13	0.138		-1188.6	-1119.3	-1110.2	-1330.7	-1214.08		0.04	0.06	0.05
79	Male	Control	2	1	-27.2542	-27.1395	-25.789	-26.8976	-26.9678		73.1862	144.505	124.74	128.448	139.37		0.165	0.095	0.095	0.09	0.093		35.1369	54.4445	52.8436	61.0755	58.1287		255.5	829.5	701.4	777	870.065		0.32	0.14	0.115	0.145	0.142		-569.8	-1182.3	-1036	-992.6	-1182.41		0.1	0.055	0.05
79	Male	Control	2	2	-28.3302	-28.6944	-29.8494	-29.6168	-27.2774		116.621	144.931	121.414	153.93	136.003		0.09	0.1	0.095	0.095	0.09325		57.1618	58.4252	58.6418	72.1674	57.9994		595.7	834.4	492.1	1034.6	816.48		0.15	0.145	0.16	0.14	0.1455		-1043.7	-1188.6	-891.1	-1239	-1151.46		0.04	0.05	0.055
79	Male	Control	2	3	-25.9079	-27.5359	-27.2724	-26.4943	-27.2415		131.043	148.326	149.982	113.408	134.151		0.085	0.105	0.095	0.095	0.095		55.8766	55.4928	68.3657	54.6115	58.0452		831.6	900.9	1019.2	565.6	799.505		0.135	0.15	0.16	0.14	0.14825		-1158.5	-1052.8	-1222.2	-879.9	-1111.01		0.045	0.055	0.055
79	Male	Control	2	4	-27.03	-27.7879	-27.7497	-27.8511	-27.4216		123.263	157.897	149.941	127.37	133.025		0.09	0.1	0.08	0.1	0.09625		59.6711	56.5772	63.6694	58.8128	58.1345		676.9	998.2	844.2	882.7	775.6		0.135	0.14	0.125	0.135	0.149		-1087.1	-1238.3	-1369.9	-934.5	-1091.75		0.04	0.055	0.045
79	Male	Control	2	5	-26.6671	-28.1557	-28.1567	-27.9723	-27.6076		147.607	177.416	156.17	135.026	136.261		0.09	0.095	0.09	0.09	0.097		49.9412	57.8145	70.456	63.9811	58.2583		1005.9	1249.5	959.7	820.4	813.75		0.13	0.135	0.14	0.14	0.149		-1186.5	-1423.1	-1261.4	-1134.7	-1104.6		0.05	0.06	0.05
80	Male	Control	1	1	-26.2801	-26.906	-27.595	-26.9566	-27.6405		94.0021	100.054	113.533	117.134	133.953		0.22	0.08	0.08	0.105	0.099		25.9732	45.7437	42.0701	59.9592	56.7706		494.2	449.4	474.6	752.5	794.115		0.29	0.14	0.145	0.175	0.1505		-911.4	-878.5	-1031.8	-1072.4	-1110.27		0.19	0.05	0.035
80	Male	Control	1	2	-26.2542	-26.015	-28.3911	-28.3187	-27.2649		103.069	122.249	145.541	112.744	131.289		0.075	0.11	0.1	0.075	0.098		52.3235	54.0484	57.9191	58.2637	55.5785		468.3	635.6	804.3	714	777.385		0.165	0.175	0.17	0.18	0.15525		-924	-998.2	-1168.3	-1047.9	-1099.07		0.04	0.045	0.06
80	Male	Control	1	3	-26.3701	-27.7212	-27.2631	-27.6983	-27.357		102.378	119.35	111.086	113.571	126.47		0.095	0.11	0.09	0.1	0.09875		51.4615	55.5046	55.2244	55.5324	54.7474		438.9	573.3	444.5	575.4	713.125		0.155	0.15	0.195	0.15	0.1585		-845.6	-912.1	-926.8	-989.8	-1067.11		0.045	0.05	0.055
80	Male	Control	1	4	-26.5096	-27.3383	-30.1403	-27.3504	-27.403		102.649	115.569	137.347	93.6189	121.006		0.095	0.12	0.1	0.12	0.102		40.4173	55.1759	70.8471	53.7422	53.82		434.7	627.9	798	582.4	665.175		0.215	0.185	0.17	0.195	0.17		-837.2	-798.7	-1203.3	-792.4	-1017.21		0.045	0.05	0.04
80	Male	Control	1	5	-25.7499	-27.686	-27.8663	-28.1349	-27.3273		106.861	113	113.011	125.018	113.089		0.095	0.09	0.1	0.07	0.1015		54.8594	47.708	43.4725	55.2374	51.7742		639.8	620.9	494.9	482.3	575.295		0.165	0.15	0.18	0.13	0.174		-829.5	-903.7	-898.1	-1201.2	-958.545		0.045	0.05	0.055
80	Male	Control	2	1	-23.3344	-27.3442	-27.9183	-27.0433	-27.2224		78.8748	109.45	111.909	108.111	112.27		0.03	0.08	0.08	0.1	0.09175		38.0713	42.4941	45.1484	56.7756	52.2113		298.2	565.6	534.8	589.4	566.16		0.1	0.145	0.135	0.175	0.16425		-730.1	-931	-986.3	-963.9	-944.405		0	0.05	0.045
80	Male	Control	2	2	-25.8909	-27.272	-27.81	-27.2626	-27.1852		106.492	124.304	105.918	103.429	110.097		0.1	0.115	0.105	0.1	0.09475		54.1776	49.6046	41.5754	53.1837	51.0107		557.9	809.2	474.6	478.8	551.075		0.16	0.155	0.145	0.135	0.1595		-898.1	-1045.8	-821.8	-879.2	-919.73		0.04	0.05	0.045
80	Male	Control	2	3	-27.8437	-27.7592	-26.9922	-27.7493	-27.2498		106.468	120.082	108.602	121.329	110.602		0.09	0.115	0.1	0.08	0.09425		56.2704	56.304	54.4997	62.4414	51.6003		513.1	690.9	392.7	667.1	562.66		0.19	0.185	0.14	0.18	0.16175		-885.5	-934.5	-856.8	-1099	-924.805		0.04	0.05	0.05
80	Male	Control	2	4	-26.552	-28.0103	-27.4553	-26.2804	-27.0978		146.254	147.183	102.726	110.727	113.487		0.09	0.085	0.085	0.075	0.08925		53.6316	56.6472	47.7382	53.8447	51.1843		997.5	723.8	378	572.6	574.105		0.14	0.15	0.13	0.14	0.1515		-1248.8	-1275.4	-865.9	-1033.9	-964.425		0.05	0.05	0.05
80	Male	Control	2	5	-26.9203	-28.4194	-29.1407	-28.0291	-27.2514		115.708	121.232	145.193	118.677	115.633		0.085	0.085	0.085	0.07	0.08775		42.1995	56.3663	66.8726	57.8719	52.2859		516.6	560	646.1	501.9	573.44		0.17	0.19	0.145	0.165	0.15375		-1033.9	-1052.1	-1265.6	-1115.1	-996.135		0.045	0.05	0.05
81	Female	Control	1	1	-27.9918	-26.8006	-28.6646	-26.6207	-27.4733		120.674	159.23	154.998	125.233	123.223		0.16	0.09	0.095	0.08	0.0945		38.3412	53.0113	63.2466	55.764	53.6796		721	1028.3	816.9	651	634.9		0.2	0.125	0.135	0.135	0.15575		-884.8	-1339.8	-1289.4	-1089.2	-1045.73		0.12	0.055	0.06
81	Female	Control	1	2	-28.2724	-27.7698	-18.4465	-28.697	-27.2208		110.424	120.211	102.031	137.438	124.721		0.105	0.09	0.1	0.1	0.09325		54.3264	44.8335	49.6514	65.0094	54.4436		506.8	569.8	387.1	889	636.51		0.15	0.145	0.045	0.145	0.15025		-880.6	-981.4	-57.4	-1098.3	-1014.37		0.035	0.055	0
81	Female	Control	1	3	-27.2516	-28.1823	-28.061	-27.5838	-27.2575		134.281	112.589	114.064	113.513	125.619		0.1	0.09	0.1	0.08	0.0925		54.585	45.4744	53.547	55.3089	53.4136		869.4	506.8	452.9	564.9	643.02		0.135	0.145	0.145	0.155	0.1445		-1038.1	-936.6	-874.3	-1005.9	-1018.32		0.055	0.055	0.06
81	Female	Control	1	4	-28.0355	-28.0421	-27.5643	-26.3655	-27.343		131.794	147.791	126.151	112.922	126.208		0.11	0.1	0.095	0.09	0.0955		60.4345	55.4101	55.4147	50.296	53.8982		891.1	816.2	529.9	580.3	650.3		0.145	0.15	0.145	0.14	0.1455		-959.7	-1143.1	-1012.2	-935.2	-999.635		0.055	0.065	0.055
81	Female	Control	1	5	-27.6564	-28.0284	-28.7925	-25.8039	-27.2315		140.442	127.426	122.438	120.727	126.719		0.09	0.095	0.1	0.09	0.098		50.1776	55.2553	58.8651	55.2397	53.7096		840	590.8	523.6	711.9	672.385		0.15	0.15	0.17	0.14	0.1425		-1132.6	-1014.3	-928.9	-1001.7	-980.175		0.05	0.06	0.05
81	Female	Control	2	1	-28.2303	-25.7546	-28.834	-28.8998	-27.3136		137.186	144.636	148.5	130.389	126.748		0.15	0.085	0.09	0.085	0.09725		51.3085	51.1097	61.2122	62.3345	54.4897		905.8	830.9	847.7	831.6	682.325		0.195	0.135	0.135	0.14	0.143		-1094.1	-1222.9	-1214.5	-1096.2	-981.4		0.1	0.05	0.055
81	Female	Control	2	2	-26.7425	-28.0741	-28.7743	-27.0144	-27.6846		135.489	122.834	127.021	112.803	128.15		0.09	0.1	0.125	0.085	0.0975		61.7051	55.507	56.9348	51.6886	55.0904		847	552.3	581	633.5	695.38		0.135	0.155	0.17	0.135	0.1485		-1135.4	-985.6	-763.7	-957.6	-1022.63		0.05	0.055	0.09
81	Female	Control	2	3	-27.7474	-27.6577	-27.909	-26.5712	-27.6249		117.44	117.607	124.433	116.806	128.242		0.095	0.095	0.105	0.08	0.09775		41.9583	53.7725	53.3282	54.2245	54.8088		713.3	496.3	595	649.6	698.39		0.13	0.175	0.145	0.135	0.14875		-942.9	-942.2	-975.8	-1012.9	-1023.58		0.05	0.06	0.06
81	Female	Control	2	4	-27.4186	-30.5164	-31.1237	-28.4965	-28.0023		125.401	126.585	130.703	117.886	127.338		0.1	0.09	0.105	0.085	0.097		60.275	60.128	64.7074	43.9628	55.1847		759.5	462.7	518.7	623	675.71		0.145	0.17	0.145	0.135	0.1495		-931.7	-1005.9	-998.2	-980.7	-1016.89		0.045	0.055	0.05
81	Female	Control	2	5	-25.9441	-27.6013	-27.3531	-25.9536	-27.8308		116.249	135.787	133.493	114.877	126.806		0.09	0.09	0.095	0.085	0.09625		54.0712	54.647	56.104	49.4948	54.9237		666.4	673.4	612.5	658.7	672.945		0.145	0.135	0.125	0.14	0.14625		-951.3	-1111.6	-1061.9	-976.5	-1018.08		0.05	0.05	0.055
82	Male	Control	1	1	-25.4197	-28.6072	-29.9896	-28.245	-27.858		115.883	105.539	139.578	108.405	122.241		0.145	0.1	0.095	0.105	0.098		43.7559	50.7858	60.4605	50.526	53.9019		661.5	315.7	670.6	542.5	611.66		0.195	0.135	0.145	0.14	0.14675		-951.3	-760.2	-1071.7	-870.1	-969.36		0.1	0.055	0.055
82	Male	Control	1	2	-27.364	-30.2133	-27.3087	-27.7757	-27.9608		124.187	143.19	116.867	126.629	122.877		0.06	0.11	0.11	0.095	0.09675		67.3249	59.9283	53.4599	47.6567	54.0286		669.9	753.2	525	824.6	619.605		0.11	0.17	0.15	0.125	0.14475		-938.7	-1029.7	-854.7	-1024.8	-969.64		0.01	0.065	0.065
82	Male	Control	1	3	-27.3693	-27.7866	-28.1236	-28.2934	-28.0452		112.119	117.704	107.053	108.314	121.322		0.09	0.09	0.105	0.085	0.0965		52.1869	51.7391	42.9163	48.6112	53.6371		496.3	464.1	459.2	473.2	591.535		0.145	0.145	0.16	0.125	0.14425		-872.2	-909.3	-763.7	-905.1	-948.465		0.05	0.055	0.06
82	Male	Control	1	4	-26.1916	-28.4966	-27.9575	-28.2944	-27.7144		100.44	114.722	106.076	103.126	117.512		0.09	0.11	0.065	0.095	0.0955		45.428	45.1574	54.2302	51.7188	52.0101		534.8	471.8	358.4	396.9	561.435		0.145	0.16	0.115	0.145	0.14275		-792.4	-798	-749.7	-824.6	-910.875		0.045	0.065	0.015
82	Male	Control	1	5	-26.2989	-30.2278	-28.628	-25.936	-27.9263		103.366	133.698	110.197	76.6668	113.688		0.09	0.11	0.115	0.12	0.09925		47.7931	59.9446	37.1554	40.0298	50.5404		455.7	644	539.7	286.3	527.17		0.135	0.16	0.16	0.175	0.147		-844.2	-940.1	-722.4	-494.2	-855.855		0.045	0.065	0.07
83	Male	Control	1	1	-25.4912	-29.3433	-28.3075	-29.2848	-27.9346		92.1953	131.095	115.29	124.45	113.369		0.235	0.145	0.105	0.085	0.1055		34.2659	59.9599	48.9871	64.5153	50.6504		703.5	914.9	717.5	840.7	576.485		0.33	0.18	0.14	0.155	0.1565		-618.1	-930.3	-855.4	-1067.5	-846.755		0.185	0.055	0.055
83	Male	Control	1	2	-27.223	-27.4976	-27.6693	-30.4283	-27.9424		139.911	110.725	151.917	158.054	115.856		0.11	0.085	0.09	0.105	0.10625		43.8152	54.7749	53.4282	71.882	50.427		757.4	570.5	721	1358	608.195		0.16	0.15	0.16	0.14	0.15925		-854	-945.7	-1220.8	-1158.5	-863.31		0.06	0.05	0.055
83	Male	Control	1	3	-26.7152	-28.3389	-26.6204	-31.333	-28.0142		103.329	161.388	125.329	183.276	122.263		0.095	0.09	0.105	0.1	0.10725		43.8047	60.1389	51.3249	82.561	52.5458		750.4	1015.7	810.6	1549.1	719.845		0.225	0.155	0.15	0.135	0.16375		-875.7	-1351	-854	-1450.4	-917.35		0.04	0.055	0.06
83	Male	Control	1	4	-26.2491	-28.4147	-28.8888	-27.9705	-28.0433		138.696	141.706	118.468	131.755	127.576		0.08	0.09	0.08	0.09	0.10625		56.3664	56.4866	57.4222	58.4407	54.1548		1155	620.2	378	755.3	777.175		0.145	0.125	0.165	0.125	0.1635		-1243.9	-1227.1	-1054.9	-1051.4	-987.98		0.045	0.05	0.045
83	Male	Control	1	5	-27.8419	-27.496	-29.3699	-28.8502	-28.1667		101.547	138.544	100.179	126.192	129.702		0.105	0.11	0.115	0.08	0.105		50.0432	54.8049	59.5439	66.561	56.4564		440.3	959.7	471.8	848.4	816.9		0.155	0.16	0.225	0.15	0.1665		-679.7	-1001	-789.6	-1102.5	-1016.58		0.05	0.055	0.04
84	Female	Control	1	1	-25.1698	-26.7523	-28.5725	-27.2052	-27.9303		160.765	186.558	170.563	164.172	140.654		0.19	0.075	0.095	0.075	0.09825		41.7817	52.3426	57.6111	62.8534	56.7994		1150.1	1203.3	970.2	1040.2	876.26		0.225	0.105	0.135	0.105	0.15475		-1512.7	-1784.3	-1394.4	-1563.8	-1155.77		0.16	0.045	0.055
84	Female	Control	1	2	-29.8537	-27.2446	-26.7051	-27.4409	-27.8516		187.349	153.455	113.745	139.455	142.324		0.085	0.185	0.235	0.18	0.113		56.1851	31.601	28.4866	33.7844	53.1072		1303.4	851.9	656.6	866.6	889.84		0.125	0.23	0.275	0.225	0.167		-1631	-1383.9	-912.8	-1238.3	-1205.12		0.05	0.155	0.19
84	Female	Control	1	3	-25.7905	-28.9282	-27.5501	-26.7837	-27.6539		182.415	154.971	147.601	116.69	143.741		0.18	0.225	0.18	0.15	0.13025		34.7973	43.1277	32.0072	33.7587	48.4003		1514.8	1053.5	935.2	615.3	889.49		0.21	0.285	0.21	0.205	0.17925		-1702.4	-1244.6	-1343.3	-1044.4	-1245.3		0.145	0.175	0.15
84	Female	Control	1	4	-26.0163	-27.8282	-28.4893	-28.3276	-27.6108		137.516	152.297	117.755	133.068	144.242		0.155	0.15	0.2	0.165	0.14675		37.7592	47.2484	32.5753	36.8363	44.6854		844.9	838.6	467.6	704.9	886.865		0.19	0.195	0.245	0.205	0.193		-1270.5	-1260	-1005.9	-1150.1	-1250.76		0.125	0.115	0.16
84	Female	Control	1	5	-26.6435	-27.1098	-27.5634	-27.3719	-27.3673		153.083	122.625	124.005	147.558	148.282		0.125	0.15	0.185	0.185	0.1585		42.2039	41.9601	42.5964	39.2332	41.4375		1080.1	791.7	738.5	830.2	922.88		0.155	0.23	0.25	0.22	0.20125		-1376.2	-907.9	-975.8	-1390.2	-1304.62		0.09	0.105	0.135
85	Female	Control	1	1	-25.1056	-27.6779	-27.7148	-25.791	-27.2968		63.7731	98.659	107.495	93.2469	132.338		0.195	0.135	0.12	0.12	0.16525		29.5014	51.4718	52.387	49.158	39.8339		240.8	564.9	493.5	511	795.2		0.3	0.18	0.18	0.175	0.2145		-546	-570.5	-658	-643.3	-1112.75		0.13	0.055	0.065
85	Female	Control	1	2	-26.4017	-26.9834	-25.46	-26.2773	-26.9907		72.6572	96.8771	92.7763	74.3573	119.471		0.1	0.12	0.11	0.09	0.152		43.418	45.1968	41.7261	35.4937	40.6228		341.6	413.7	363.3	261.1	680.26		0.24	0.195	0.16	0.15	0.209		-533.4	-576.1	-588.7	-541.1	-966.42		0.05	0.065	0.065
85	Female	Control	1	3	-26.7137	-27.5844	-26.0481	-29.1621	-27.0135		75.7209	80.3595	82.0043	105.334	106.558		0.095	0.12	0.125	0.125	0.1385		35.0101	38.1835	41.4394	54.8305	41.9115		274.4	221.9	235.2	625.8	542.185		0.14	0.18	0.17	0.195	0.19775		-543.2	-433.3	-472.5	-641.2	-804.195		0.05	0.05	0.06
85	Female	Control	1	4	-27.6641	-29.1315	-24.3253	-23.5824	-26.7156		81.4616	84.3911	93.9392	84.8841	96.7604		0.095	0.11	0.155	0.095	0.12775		38.8951	47.2114	47.2023	40.6083	42.8864		265.3	326.9	541.1	345.1	473.305		0.13	0.24	0.205	0.16	0.19275		-567.7	-574.7	-417.2	-603.4	-678.02		0.05	0.055	0.08
85	Female	Control	1	5	-26.1654	-28.0155	-24.7487	-25.2965	-26.4925		63.6209	95.6618	72.2168	62.8548	84.1145		0.11	0.125	0.12	0.09	0.11775		37.7712	43.1649	35.4472	29.0439	41.858		252	409.5	196.7	204.4	354.41		0.275	0.145	0.2	0.135	0.18775		-439.6	-564.2	-486.5	-486.5	-544.355		0.04	0.05	0.055
86	Female	Control	1	1	-24.2304	-26.1018	-23.3673	-24.534	-26.0897		63.8205	83.0106	63.7714	61.7612	79.574		0.135	0.085	0.135	0.085	0.11125		26.5679	33.0664	37.0652	34.7085	39.3025		247.1	254.8	187.6	347.2	315.735		0.19	0.14	0.255	0.285	0.1895		-533.4	-681.8	-344.4	-525	-527.695		0.08	0.045	0.055
86	Female	Control	1	2	-24.8318	-24.712	-23.5575	-25.717	-25.7745		59.9791	76.1154	68.1127	91.2038	77.5112		0.1	0.11	0.1	0.1	0.11075		37.0346	38.5239	41.106	47.7901	39.2335		270.2	242.2	291.2	462.7	310.065		0.26	0.215	0.255	0.16	0.19675		-490	-471.1	-495.6	-700	-523.565		0.04	0.06	0.05
86	Female	Control	1	3	-23.5927	-24.4392	-25.2467	-23.653	-25.1456		48.1943	71.6437	77.3862	67.9989	73.6014		0.085	0.19	0.215	0.18	0.121		31.4793	26.1612	23.2338	20.7765	35.8429		190.4	187.6	357	294	293.65		0.295	0.245	0.255	0.245	0.2145		-417.2	-548.8	-501.2	-498.4	-517.335		0.035	0.145	0.16
86	Female	Control	1	4	-24.4003	-24.4979	-24.2861	-24.6554	-24.8025		47.0624	69.7892	64.5101	65.0874	68.6901		0.185	0.195	0.195	0.2	0.137		15.7999	24.0012	23.8339	19.8115	31.3193		150.5	250.6	208.6	263.2	263.375		0.41	0.23	0.24	0.265	0.235		-392	-454.3	-408.8	-508.9	-497.385		0.135	0.14	0.13
86	Female	Control	1	5	-23.9347	-24.7908	-24.1932	-23.9454	-24.4344		60.1785	64.8544	71.4019	48.276	66.2079		0.185	0.185	0.19	0.185	0.152		20.2144	23.9637	25.9382	22.0878	28.6582		228.2	186.2	301	206.5	256.34		0.245	0.34	0.23	0.37	0.2565		-483	-449.4	-385.7	-368.2	-482.86		0.13	0.13	0.14
87	Male	Control	1	1	-26.0624	-29.7063	-29.5917	-30.3924	-25.3103		111.239	132.231	125.993	130.36	77.5808		0.145	0.085	0.105	0.095	0.1515		36.4951	48.9448	60.1109	60.1592	32.3733		644	622.3	613.9	611.1	329.07		0.185	0.135	0.16	0.145	0.24425		-1032.5	-1166.2	-956.2	-1050	-588.875		0.105	0.05	0.05
87	Male	Control	1	2	-29.1076	-29.3524	-29.45	-30.4037	-26.2851		132.84	157.433	117.952	133.786	89.9108		0.095	0.09	0.095	0.1	0.15		57.5816	57.8808	55.8496	63.4822	35.8903		725.2	898.8	537.6	715.4	409.605		0.135	0.135	0.15	0.15	0.22825		-1092	-1348.2	-979.3	-1050	-704.515		0.05	0.05	0.05
87	Male	Control	1	3	-28.9661	-30.9093	-30.1425	-23.739	-27.1264		143.926	139.329	120.665	106.241	102.158		0.1	0.095	0.095	0.085	0.13525		50.6058	57.4565	31.4407	50.6529	40.3155		1083.6	702.8	571.9	558.6	504		0.15	0.145	0.145	0.135	0.205		-1124.2	-1106.7	-991.2	-901.6	-812.42		0.055	0.055	0.05
87	Male	Control	1	4	-28.7346	-30.5212	-30.5856	-26.911	-28.072		140.046	155.59	110.821	122.649	116.29		0.095	0.09	0.085	0.095	0.11475		60.6589	59.7094	52.6316	57.8062	47.6835		851.9	829.5	385.7	789.6	603.19		0.135	0.14	0.13	0.145	0.17525		-1232.7	-1243.9	-958.3	-927.5	-942.34		0.04	0.05	0.05
87	Female	Control	1	5	-27.5434	-30.1005	-29.0008	-27.4774	-28.9349		105.716	140.124	127.745	109.424	128.205		0.1	0.14	0.17	0.105	0.10325		46.8121	40.4211	36.2194	47.0077	51.5963		529.2	772.1	653.1	575.4	683.585		0.15	0.18	0.215	0.145	0.1505		-774.9	-1134	-936.6	-931	-1046.85		0.05	0.09	0.115
88	Male	Control	1	1	-27.3601	-27.3087	-29.5214	-28.6351	-28.7885		105.411	116.912	115.741	109.317	125.583		0.17	0.09	0.105	0.09	0.1045		36.337	47.0265	53.8187	51.4269	50.7413		622.3	543.2	543.9	464.1	667.695		0.21	0.145	0.17	0.145	0.15275		-827.4	-938	-895.3	-884.8	-1013.88		0.12	0.055	0.055
88	Male	Control	1	2	-26.4154	-27.7385	-29.2839	-29.6497	-28.5272		122.88	127.954	135.677	140.299	124.823		0.1	0.1	0.105	0.1	0.10575		56.2694	54.1396	63.5354	65.5951	50.9785		714.7	718.9	824.6	912.8	682.395		0.135	0.16	0.16	0.145	0.15425		-842.1	-937.3	-1022	-1082.2	-984.585		0.05	0.055	0.06
88	Male	Control	1	3	-26.6939	-27.8313	-28.1129	-20.2049	-27.9815		106.917	125.197	120.036	140.117	123.929		0.09	0.09	0.1	0.025	0.10225		43.1757	50.8589	52.2067	70.9538	52.3305		573.3	542.5	647.5	928.9	671.16		0.14	0.135	0.16	0.06	0.15025		-904.4	-993.3	-828.8	-718.9	-950.67		0.045	0.055	0.06
88	Male	Control	1	4	-26.4828	-28.5359	-27.7579	-27.0258	-27.634		96.6452	132.527	102.749	97.7348	118.956		0.105	0.095	0.1	0.11	0.1045		42.71	56.5443	42.1733	41.3256	49.9279		481.6	576.8	477.4	604.8	635.355		0.14	0.155	0.155	0.14	0.15225		-676.9	-1053.5	-816.9	-773.5	-898.59		0.045	0.055	0.045
88	Male	Control	1	5	-27.1175	-27.6145	-27.2641	-25.7106	-27.3133		102.706	108.068	98.5442	125.744	116.559		0.095	0.105	0.105	0.085	0.09825		47.5079	46.8604	40.4798	50.993	50.6969		461.3	399.7	456.4	708.4	610.155		0.135	0.175	0.15	0.13	0.14725		-898.8	-731.5	-739.2	-1081.5	-882.315		0.045	0.065	0.05
89	Male	Control	1	1	-28.6295	-28.8287	-27.0043	-30.4737	-27.4188		60.9472	107.829	122.301	145.704	116.029		0.205	0.115	0.11	0.105	0.10225		27.43	47.513	56.7265	70.4814	51.374		196	473.9	630	919.8	612.465		0.465	0.15	0.16	0.155	0.16025		-375.9	-709.1	-849.1	-1163.4	-859.915		0.125	0.055	0.055
89	Male	Control	1	2	-27.1988	-29.4779	-27.728	-31.8177	-27.5755		103.538	114.5	129.946	135.521	113.864		0.1	0.1	0.095	0.11	0.10225		51.7554	38.9017	56.1059	68.2219	50.1463		472.5	497.7	668.5	767.9	574.245		0.145	0.155	0.14	0.15	0.15975		-821.1	-838.6	-975.1	-1071	-851.025		0.04	0.05	0.055
89	Male	Control	1	3	-24.7365	-27.3619	-28.2267	-28.7748	-27.8884		98.426	117.651	162.787	86.2936	112.508		0.11	0.105	0.095	0.12	0.1085		48.7564	54.5255	69.8654	47.6154	50.3246		558.6	554.4	1033.2	355.6	564.725		0.155	0.155	0.14	0.2	0.1675		-655.2	-816.2	-1266.3	-665.7	-848.925		0.05	0.055	0.055
89	Male	Control	1	4	-26.4064	-28.5204	-30.0075	-31.6086	-28.2254		72.5698	116.044	83.4571	141.374	111.698		0.095	0.09	0.105	0.09	0.107		32.792	49.0411	36.4534	68.7872	50.5407		300.3	488.6	353.5	840	556.815		0.13	0.13	0.165	0.155	0.167		-557.9	-953.4	-593.6	-1151.5	-845.705		0.04	0.05	0.055
89	Male	Control	1	5	-26.1695	-28.5323	-27.1401	-27.6437	-28.3143		82.4988	118.074	103.19	111.365	110.701		0.105	0.1	0.105	0.09	0.1075		38.9605	56.6271	48.2854	52.5897	51.0717		321.3	508.2	352.8	574.7	543.375		0.17	0.155	0.155	0.15	0.169		-562.8	-868	-749	-887.6	-826.525		0.045	0.055	0.065
90	Female	Control	1	1	-24.8763	-28.0639	-28.7021	-30.3884	-28.1691		46.9352	112.643	127.097	115.295	108.96		0.195	0.1	0.095	0.095	0.105		36.4681	43.4454	46.8906	56.3983	50.1243		290.5	503.3	651.7	501.2	529.725		0.28	0.135	0.13	0.15	0.15725		-263.9	-823.2	-1035.3	-889	-822.22		0	0.055	0.05
90	Female	Control	1	2	-26.7426	-29.2644	-29.1525	-30.9378	-28.1628		107.523	105.007	125.586	117.6	107.571		0.105	0.12	0.115	0.115	0.1075		53.9135	57.5833	42.2503	58.751	50		580.3	611.1	750.4	535.5	533.26		0.17	0.22	0.155	0.185	0.16425		-752.5	-688.1	-873.6	-821.8	-793.73		0.055	0.055	0.06
90	Female	Control	1	3	-27.9971	-28.4216	-28.4062	-31.0867	-28.5034		102.28	120.404	115.784	125.385	107.506		0.11	0.1	0.11	0.105	0.10725		49.5739	55.0236	55.9671	60.3357	50.0069		489.3	439.6	485.1	665	512.12		0.155	0.165	0.165	0.165	0.16425		-734.3	-863.1	-748.3	-885.5	-785.12		0.045	0.05	0.05
90	Female	Control	1	4	-27.63	-29.767	-29.1686	-29.8544	-28.4973		97.3965	104.087	104.795	108.805	107.587		0.12	0.125	0.115	0.115	0.112		50.9181	55.6403	43.9217	55.2936	50.9419		498.4	433.3	464.1	557.9	510.685		0.18	0.21	0.15	0.175	0.171		-658.7	-722.4	-731.5	-741.3	-764.995		0.055	0.055	0.065
90	Female	Control	1	5	-25.7186	-29.1935	-28.6035	-29.0269	-28.6501		100.537	124.536	100.6	113.088	108.769		0.105	0.12	0.1	0.11	0.11375		45.9975	57.5753	48.0671	54.8138	51.4414		563.5	697.2	572.6	565.6	542.78		0.16	0.18	0.15	0.165	0.17225		-654.5	-788.9	-790.3	-732.9	-759.955		0.05	0.06	0.045
91	Male	Control	1	1	-25.7852	-28.0999	-30.318	-28.5322	-28.6853		146.198	180.967	141.657	145.996	119.412		0.165	0.09	0.1	0.1	0.11225		40.24	56.3894	67.1645	64.5436	53.6982		1029.7	1245.3	806.4	1018.5	650.44		0.21	0.125	0.14	0.135	0.168		-1222.9	-1530.9	-1108.8	-1173.2	-861.175		0.12	0.06	0.055
91	Male	Control	1	2	-27.03	-26.925	-29.2312	-30.8129	-28.5804		141.39	173.574	147.654	178.298	128.672		0.085	0.105	0.12	0.1	0.11		59.087	54.0397	69.2193	75.8314	55.9821		872.2	1334.2	1054.9	1348.9	757.085		0.105	0.135	0.17	0.14	0.159		-1255.1	-1350.3	-989.8	-1488.2	-958.545		0.045	0.065	0.07
91	Male	Control	1	3	-25.1608	-29.5129	-27.4956	-30.0739	-28.397		134.262	173.457	142.907	152.759	135.648		0.09	0.11	0.125	0.115	0.11075		60.9289	60.251	65.4489	65.0946	57.5233		926.1	1174.6	1054.2	1131.9	867.475		0.135	0.15	0.17	0.15	0.15675		-1124.9	-1222.2	-906.5	-1055.6	-1012.44		0.05	0.065	0.075
91	Male	Control	1	4	-27.3732	-29.039	-27.3345	-28.1535	-28.171		143.672	160.365	134.532	133.147	143.48		0.085	0.105	0.125	0.125	0.109		65.2743	57.7134	64.3625	59.4535	59.5748		886.9	1061.2	945	994.7	964.18		0.13	0.15	0.17	0.16	0.1515		-1205.4	-1129.1	-736.4	-893.9	-1067.99		0.045	0.065	0.06
91	Male	Control	1	5	-27.19	-27.3504	-26.4042	-25.3092	-27.8566		131.139	159.559	147.861	141.012	150.52		0.105	0.11	0.105	0.085	0.1075		50.4392	40.3817	63.8468	61.001	60.0355		850.5	1291.5	1005.9	956.2	1049.44		0.16	0.15	0.145	0.12	0.1475		-931.7	-1172.5	-1088.5	-1226.4	-1140.62		0.055	0.07	0.06
92	Female	Control	1	1	-27.5949	-27.3126	-26.917	-24.6257	-27.5423		70.0298	84.1084	65.4348	85.3838	135.027		0.145	0.105	0.225	0.115	0.11425		30.5753	34.584	40.3379	45.264	56.1567		259.7	228.9	275.8	465.5	905.94		0.235	0.185	0.3	0.19	0.1625		-604.1	-594.3	-280.7	-572.6	-991.41		0.11	0.05	0.04
92	Female	Control	1	2	-24.5762	-27.3729	-27.4809	-25.7026	-27.099		81.2435	71.237	84.4687	69.4509	118.301		0.1	0.11	0.115	0.095	0.11475		35.6565	37.2789	33.1542	32.2503	50.1649		308.7	182	319.9	235.2	727.72		0.165	0.145	0.17	0.155	0.16675		-562.1	-536.2	-580.3	-503.3	-846.335		0.06	0.05	0.055
92	Female	Control	1	3	-25.6168	-26.6133	-28.5025	-25.9789	-26.8224		80.2747	83.2433	73.2271	72.9534	103.617		0.1	0.115	0.1	0.105	0.11375		36.1264	43.0199	39.5298	37.2647	45.3757		351.4	251.3	179.9	220.5	563.535		0.155	0.195	0.165	0.235	0.174		-578.9	-601.3	-540.4	-508.2	-742.315		0.045	0.055	0.055
92	Female	Control	1	4	-24.1112	-27.0992	-26.9875	-18.1162	-26.0431		80.759	66.3708	68.7783	86.9876	90.1761		0.12	0.13	0.12	0.015	0.111		40.6741	35.7804	29.1537	44.4585	40.5389		327.6	129.5	221.9	344.4	420.315		0.17	0.195	0.195	0.08	0.1755		-504.7	-341.6	-422.1	-321.3	-623.56		0.065	0.075	0.055
92	Female	Control	1	5	-23.3751	-26.1802	-26.5794	-26.6786	-25.8711		88.1709	73.1991	71.3994	79.0815	76.7901		0.09	0.1	0.115	0.095	0.11075		37.0134	38.3166	38.88	37.6876	37.3503		428.4	209.3	158.9	261.8	268.03		0.135	0.2	0.235	0.15	0.18275		-708.4	-634.2	-492.8	-572.6	-523.005		0.05	0.045	0.055
93	Male	Control	1	1	-26.4578	-29.2049	-28.6936	-29.1334	-26.2231		76.5181	104.852	95.9035	94.692	80.1405		0.155	0.09	0.105	0.12	0.10475		34.247	39.5637	43.3317	51.4881	38.2438		277.9	480.9	313.6	480.9	284.2		0.2	0.165	0.155	0.21	0.17375		-426.3	-822.5	-683.9	-665	-550.305		0.09	0.055	0.05
93	Male	Control	1	2	-27.3945	-28.6635	-30.3112	-27.8837	-26.6791		94.7113	129.694	104.909	68.5682	84.7147		0.1	0.1	0.11	0.085	0.1035		46.273	56.7226	48.1772	32.7572	40.5233		427.7	614.6	313.6	364.7	317.94		0.145	0.16	0.16	0.13	0.17175		-774.9	-1054.2	-687.4	-480.9	-591.08		0.04	0.065	0.06
93	Male	Control	1	3	-28.4295	-29.739	-28.6555	-27.7009	-27.0697		76.3133	105.086	94.0461	75.4543	86.7748		0.12	0.125	0.105	0.105	0.10525		38.2507	43.1633	37.602	34.9085	40.4225		305.9	351.4	392	228.9	331.695		0.175	0.16	0.15	0.19	0.168		-499.8	-717.5	-651.7	-581	-602.14		0.05	0.075	0.05
93	Male	Control	1	4	-24.6397	-29.7535	-29.001	-27.7365	-27.8106		78.781	108.394	87.4618	97.4604	90.2348		0.055	0.105	0.11	0.09	0.104		54.783	41.1353	36.0581	47.8482	41.9104		490	504.7	248.5	415.1	363.44		0.155	0.17	0.16	0.195	0.17		-591.5	-902.3	-567	-704.9	-660.94		0	0.05	0.06
93	Male	Control	1	5	-28.1912	-28.3306	-28.2689	-27.115	-28.2652		69.4326	104.448	82.6045	81.5875	91.5459		0.105	0.105	0.115	0.1	0.10525		37.2904	43.4239	38.4078	34.5686	42		207.2	373.8	240.8	259.7	364.595		0.175	0.135	0.155	0.135	0.164		-541.1	-737.1	-546	-565.6	-660.03		0.045	0.065	0.055
68	Male	Control	1	1	-24.4268	-23.7649	-24.9268	-27.7961	-27.1736		96.8629	205.134	109.26	123.147	118.902		0.18	0.11	0.105	0.095	0.106227		32.7138	63.4303	51.8812	59.7596	49.3721		462.7	1189.3	517.3	586.6	658.182		0.24	0.185	0.14	0.135	0.163256		-840	-1506.4	-874.3	-940.8	-953.124		0.145	0.06	0.05
68	Male	Control	1	2	-25.894	-25.7958	-25.6044	-27.5194	-27.1764		94.1026	113.318	99.0372	114.762	118.947		0.1	0.105	0.105	0.095	0.106291		46.0407	41.9441	49.5971	57.2568	49.4125		388.5	548.1	395.5	616	658.665		0.145	0.17	0.18	0.15	0.163343		-657.3	-821.1	-749	-868.7	-953.115		0.05	0.06	0.055
68	Male	Control	1	3	-25.2612	-27.113	-25.6291	-27.277	-27.1782		89.9169	120.424	116.464	121.505	118.975		0.095	0.1	0.11	0.11	0.106349		41.5404	51.5412	52.2256	56.9837	49.4235		403.9	578.9	592.2	753.2	659.041		0.15	0.15	0.145	0.155	0.163413		-683.9	-941.5	-822.5	-891.1	-953.088		0.05	0.06	0.05
68	Male	Control	1	4	-25.5475	-26.2784	-26.2587	-29.7631	-27.1806		82.513	125.762	132.312	118.827	119.088		0.1	0.09	0.09	0.095	0.106355		38.5332	52.7081	49.2317	51.4185	49.4543		353.5	489.3	648.2	538.3	659.776		0.16	0.16	0.125	0.125	0.163413		-577.5	-1024.1	-1040.9	-857.5	-953.617		0.045	0.055	0.055
68	Male	Control	1	5	-26.2343	-25.4975	-27.1974	-28.1942	-26.299		94.1939	118.471	118.938	123.705	119.153		0.1	0.085	0.095	0.065	0.106297		44.0891	51.2558	57.3705	61.6543	49.4925		429.1	518.7	617.4	717.5	660.358		0.145	0.17	0.16	0.12	0.16343		-656.6	-942.9	-955.5	-1070.3	-954.327		0.045	0.055	0.05
[truncated: 32 more columns]
